# Supplementary material for: CPPU may induce gibberellin-independent parthenocarpy associated with PbRR9 in ‘Dangshansu’ pear
Source: Hortic Res. 2020 May 1;7:68. doi: 10.1038/s41438-020-0285-5 (PMC7192895; doi:10.1038/s41438-020-0285-5)
Supplement: Supplementary file 1 — supplementary Table 9 [file 41438_2020_285_MOESM1_ESM.xlsx]

## Sheet: Sheet1
Table S9. FPKM List of all genes
Gene	UP_1	UP_2	UP_3	P_1	P_2	P_3	CPPU_1	CPPU_2	CPPU_3	CPPU+PAC_1	CPPU+PAC_2	CPPU+PAC_3
103937011	103.798	101.951	106.246	107.59	109.59	108.086	100.573	97.5379	108.174	91.5634	103.482	104.08
103949240	5.59907	6.70019	5.66985	5.55251	4.77775	5.34203	4.58053	5.36207	5.15264	5.15443	4.2217	5.69251
103951692	0.0221358	0.0226832	0	0.279357	0.323497	0.0190141	0.094262	0.0237491	0.0580911	0	0.195597	0.0266133
103946428	14.4105	14.5428	14.1341	15.3686	17.2037	14.8324	12.6818	15.0084	16.0611	13.2692	13.0467	11.7317
108865953	0	0	0	0	0	0	0	0	0	0	0	0
103944165	2.17459	2.24826	2.42761	2.18488	1.7025	2.70181	1.63293	2.0831	1.24836	2.25592	2.18131	2.00753
103932917	30.9507	32.6416	36.6439	25.8375	25.6373	21.1721	33.0137	29.5885	32.1314	35.9318	33.6981	35.353
103939979	6.12918	4.3466	4.19744	5.22931	4.52808	4.35827	4.90458	5.85731	5.75218	5.76421	6.37914	5.1729
103946221	2.86853	2.89845	2.67157	3.92882	3.52268	4.95089	3.77818	2.90581	4.00904	1.82291	2.87995	2.42215
103965562	1.27627	1.17705	0.863858	1.04694	1.01963	1.20591	1.84783	1.01327	0.368426	0.439373	0.644423	0.583083
103944550	5.87955	5.893	4.72037	4.51343	4.47395	4.31309	3.24386	3.77562	4.05452	1.98533	3.14209	2.94104
103946483	0	0.0264405	0.0727695	0	0	0.0221636	0.0137345	0.027683	0.10157	0.0277589	0.0977126	0
103946028	11.7721	10.9858	13.4119	11.7734	12.8553	11.3693	10.4254	9.13525	9.25186	9.13812	9.49904	8.55149
103961326	6.11242	7.76358	8.27525	6.05384	8.88463	7.83312	8.69732	6.70645	7.24174	7.6825	8.39	8.20497
103935846	93.2923	91.8934	94.9298	99.2572	92.6914	88.3901	120.56	117.185	121.385	125.233	137.397	124.872
103947671	73.9314	91.3507	78.3546	99.703	108.421	100.389	73.8807	77.3968	88.0183	76.8909	88.5343	80.2675
103946051	51.8072	51.4106	54.7999	47.6773	48.3602	47.15	50.5188	48.5703	52.1915	48.6626	47.1493	48.584
103963403	11.6582	11.7575	9.00012	10.8251	10.5316	9.79224	9.50475	10.1132	10.7469	10.6172	11.2235	11.1998
103934457	0.147163	0.0798365	0.154622	0.227601	0.0927741	0.0743583	0.0276473	0.083588	0.0113589	0.0372521	0.0218549	0.124892
103961033	94.0565	94.3176	92.6827	84.6624	81.8668	79.8086	91.2101	81.014	88.4464	99.9072	110.521	110.824
103948496	16.5616	16.6544	16.3374	16.8834	17.7062	16.3314	12.8591	15.8023	15.4148	14.5152	17.5332	13.9381
103945144	0.683444	0.420206	0.337309	0.341413	3.06298	0.689794	0.363792	0.476614	0.291454	1.87492	0.32352	0.328674
103959326	4.94708	7.47209	5.06244	4.444	3.13791	3.4305	4.60826	3.31726	3.38089	3.04916	1.56119	2.07551
103957699	8.04731	8.77896	6.80501	12.2291	7.95287	9.12835	10.1452	16.1522	10.2562	16.1551	14.7513	13.6562
103936062	0	0	0	0	0	0	0	0	0	0	0	0
103952428	0.130803	0.100528	0.0307413	0.0343906	0.0318596	0.0702224	0.121844	0.0526258	0.107271	0.01759	0.0206393	0.0196576
103966506	0.0173904	0.0356409	0.0980907	0	0.27109	0.0149379	0.185136	0.0186578	0.159732	0.037418	0	0.020908
103948376	30.1293	24.9893	29.2952	29.2808	25.4485	31.0669	57.0809	49.253	54.2991	42.5348	43.4349	45.8488
103948913	9.82168	8.95141	10.7082	10.6307	11.1712	10.6267	6.50489	6.8793	7.52267	5.06407	6.37995	5.55046
103951558	18.1968	14.0577	16.0007	16.529	15.6715	18.4913	21.6201	21.7429	21.7757	15.7802	18.4799	19.4581
103935946	0	0	0	0.0109401	0.0101349	0	0	0	0	0	0	0
103940414	0	0	0	0	0	0	0	0	0	0.526756	0	0
103963670	8.37536	7.87654	6.91917	3.16485	4.41555	4.60927	4.86343	8.09107	6.70802	4.64172	4.43947	7.1053
103944202	13.8896	12.6802	13.6632	13.9047	13.5556	13.4273	9.66725	10.3443	10.1304	7.818	7.92303	8.2061
103938657	0	0	0	0	0	0	0	0	0	0	0	0
103946717	0.476129	0.325268	0.410301	0.125184	0.231941	0.136327	0.67584	0.766244	0.0520628	0.597602	0.250427	0.477031
103938159	0.326004	0.238618	1.1821	2.74281	0.0907482	0.840084	2.28067	1.59892	1.52774	0.651341	1.29335	0.447938
103934114	0.743884	1.04178	0.839176	1.08222	1.43742	0.937164	1.18789	1.6627	1.00863	1.50721	1.14247	1.16266
103929389	71.3003	67.9416	65.3778	69.672	73.8648	75.556	56.9099	57.9491	57.615	53.4054	57.6655	54.4488
103954252	0.138209	0.84976	0.0519712	0.348844	0.134654	0.0712306	0.853385	0.415189	1.23319	0.475803	0.174463	0.764359
103942840	0	0	0	0	0	0	0	0	0	0	0	0
108865777	0	0	0	0	0	0	0	0	0	0	0	0
103965507	9.81096	8.26198	10.2011	9.10231	9.57269	8.41493	8.36799	8.96026	7.50794	8.42522	9.32031	8.77276
103934606	17.9762	17.7676	19.8389	18.6224	17.7176	16.7413	17.356	20.7288	22.2284	19.7892	18.1659	19.2535
103959333	0	0	0	0	0	0	0	0	0	0	0	0
103951700	4.32518	4.53363	5.04373	3.71535	3.92442	4.11225	2.86464	3.48915	2.27445	3.51648	2.8549	1.94505
103928790	4.61141	5.32788	4.49055	3.64212	3.73207	4.4345	3.78461	4.07034	3.50757	3.98268	2.81776	3.64458
103950976	14.9236	14.2913	15.637	15.5781	15.3403	13.9444	10.9699	12.89	11.1315	11.8263	12.9513	10.7867
103942231	3.41722	2.84298	5.50255	3.66498	3.39525	4.27216	6.87964	4.46486	6.08213	5.09589	4.95424	3.29488
103958070	1.06486	0.793591	0.837245	0.753378	0.924289	0.798267	0.350395	0.997058	0.635114	0.958134	0.513234	0.744871
103930257	0.154575	0.113141	0.207591	0.696701	0.301199	0.0758719	0.0235084	0.213224	0.463603	0.261322	0.334496	0.318586
103942032	0.196674	0.201538	1.20179	0	0.191616	0	0	0.844032	0	0.105793	0.124133	0
103955502	0	0	0	0	0	0	0	0	0	0	0	0
103961489	0.134009	0.188818	0.204716	0.246635	0.75073	0.316551	0.106998	0.359438	0.13188	0.468551	0.528628	0.281951
103952100	3.13955	2.91367	3.09065	3.75346	3.53493	3.72716	3.6261	2.98703	3.90581	3.23421	3.73877	2.83094
103959477	15.5317	12.5107	13.7965	17.9757	18.6393	20.5633	12.4346	11.4782	12.5186	13.5137	14.1086	13.5283
103967164	0	0	0	0	0	0	0	0	0	0	0	0
103967213	0.903278	0.73603	0.818464	0.766834	0.445324	0.523492	0.660387	0.793968	0.713998	0.667358	0.480816	0.732714
103928355	1.9341	2.59175	1.83919	2.53474	2.02206	2.12779	2.01942	2.29852	1.9229	2.2248	2.01889	1.71716
103938810	0	0	0	0	0	0	0	0	0	0	0	0
103962661	13.4672	14.1596	14.0945	12.7063	15.2735	12.2156	13.2916	10.0464	12.1028	12.7716	12.6835	10.9207
Novel00319	6.55335	8.55884	7.21768	11.1489	10.1093	10.1821	7.35279	8.5819	8.9362	7.84512	9.69167	7.91754
103952203	6.74901	6.30309	6.63375	4.64501	4.51956	5.43763	4.06538	5.18776	4.53996	5.46853	4.35674	4.73497
103934120	0	0	0	0	0	0	0	0	0	0	0	0
103946357	8.66509	9.72977	8.88019	8.11176	8.32332	8.00916	10.2901	9.97748	10.281	10.3987	10.0445	9.68416
103929806	0.0378116	0.0387465	0	0.0795312	0.036839	0	0	0	0	0	0.19092	0.136379
103932910	0.175429	0.0898837	0.0549728	0.0614985	0.0854586	0.175804	0.435773	0.219584	0.30692	0.440372	0.147631	0.210914
103957702	0.295863	0.181907	0.166882	0.342268	0.201777	0.0254138	0.377966	0.25394	0.0388217	0.159148	0.41082	0.0355708
103939302	0	0	0	0	0	0	0.122627	0.020597	0	0	0	0.0461621
103937112	0	0	0	0	0	0	0	0	0	0	0.0251156	0
103933815	0	0	0	0	0	0	0	0	0	0	0	0
103954483	0	0	0	0	0	0.0153179	0	0	0	0	0	0
103939126	19.494	19.2668	16.6994	15.9725	16.745	17.4384	17.4784	15.3457	15.5896	18.8625	19.4143	18.5371
103947781	2.96885	3.10456	2.66714	2.54684	2.40876	2.43701	3.1606	2.92431	4.05513	2.5508	3.08252	2.33897
103953010	143.275	106.389	129.076	99.2955	80.3427	81.6279	276.681	232.216	290.292	195.046	244.63	227.981
103967194	28.6793	24.2726	22.6605	19.9958	17.9243	20.2802	30.4848	33.3061	29.2482	26.7605	30.8442	27.6187
108866878	0	0	0	0	0	0	0	0	0	0	0	0
103949680	200.908	170.842	168.537	163.078	149.628	168.262	285.851	233.508	250.788	246.571	272.563	262.577
103936753	22.4154	21.2773	20.0624	20.2181	19.1363	19.5847	24.5117	20.6429	24.91	20.1648	22.1019	23.0747
103951260	12.6848	12.7274	13.7594	13.236	14.0182	12.7285	13.152	12.3495	14.9518	12.6681	14.2169	13.7992
103941078	6.58606	5.4681	6.08599	8.25777	8.2433	8.1211	5.64667	4.95139	5.74024	5.43044	5.38063	4.48893
103941299	0.0259741	0	0	0.0136582	0	0	0.0138258	0	0.017041	0	0	0.015614
103929065	2.85837	1.82127	2.29093	2.06187	1.74946	1.82571	3.43311	2.06412	2.16382	1.47841	1.87347	2.35712
103929872	0	0	0.0276045	0	0	0.0252227	0	0.0315039	0	0	0	0
108866328	0.338898	0.810315	0.212395	0.415814	0.440241	0.388138	0.360786	0.181798	0.741142	1.15455	0	0.33954
103944278	0.272576	0.410759	0.195951	0.387837	0.156215	0.275453	0.477944	0.43006	0.483894	0.517488	1.35607	0.848192
103948249	0.925658	0.505892	0.058013	0.584097	0.36074	0.848121	0.85405	0.198624	0.404868	0.863064	1.01268	0.890315
103933720	8.80051	5.51641	8.49324	6.99071	7.34276	6.63457	5.28246	5.22317	5.40526	5.59002	6.2045	3.65819
103964694	3.34347	3.31621	3.02548	3.66668	3.17037	2.93338	2.6648	2.89656	1.99415	2.90451	2.8889	2.64401
103952230	58.2988	60.0219	59.3904	55.2978	57.1172	58.4404	54.971	54.4965	53.7618	53.0757	50.1592	50.3128
103949855	41.6927	41.9556	42.4247	42.2831	44.0465	45.4791	30.5272	35.8369	31.8923	32.6233	29.6476	30.4138
108865625	0	0	0	0	0	0	0	0	0	0	0	0
103927119	13.8568	14.5684	14.4543	13.4037	12.2495	14.31	13.3182	11.7421	13.498	13.8799	14.2107	11.7464
103960370	274.504	268.781	277.801	270.912	258.411	275.261	289.943	293.191	284.102	301.637	290.081	306.441
103944163	29.4701	27.4308	27.9697	25.7362	26.8165	27.4813	22.2425	26.8188	27.6371	23.0986	20.7985	21.7515
103949638	14.5865	14.8043	15.8036	14.5374	14.3687	13.1915	13.7389	15.6968	16.3848	15.1554	15.0582	15.3658
103932241	0	0	0	0	0	0	0	0.0414267	0	0	0	0
103961261	17.7779	18.8095	17.3434	30.8279	28.7588	28.5886	19.3824	17.3342	17.899	20.3689	18.5129	21.3963
103928988	0.609163	0.789837	0.970023	0.706016	0.726729	0.897007	0.939673	0.786938	0.864564	1.21708	1.16128	0.956579
103944244	0	0	0.118614	0.0442316	0	0	0	0	0	0	0.106181	0.252827
103954935	8.14111	8.88542	7.08725	8.67582	8.92905	7.62401	7.60278	8.10131	7.30067	8.29196	7.03859	7.28296
103936618	17.8172	18.7189	16.276	17.9431	20.0943	19.3084	15.7108	14.7133	15.5623	10.3973	13.4037	9.82345
103934874	14.8208	17.5835	13.9652	15.9484	14.5737	15.8321	15.1923	14.5359	16.018	16.7585	16.5816	18.1494
103958161	11.3412	11.9158	11.5292	11.9704	9.89057	10.6578	9.12619	9.57134	10.4142	7.0603	9.88926	8.26001
103966977	0	0	0	0	0	0	0	0	0	0	0	0
103927582	47.4557	54.4478	52.9937	51.2322	51.6171	47.8917	63.267	68.2807	77.0019	60.8942	64.4122	63.2945
103958328	10.2876	10.37	9.19781	10.6932	11.5183	9.88731	10.6202	9.59661	8.18117	9.46814	9.29317	10.1485
103953973	0	0	0	0	0	0	0	0	0	0	0	0
103955047	23.1023	28.4083	25.7601	22.5752	23.446	22.6831	24.1503	24.1664	24.7983	22.1615	27.0967	25.345
103963700	36.3714	34.954	33.3104	36.9739	35.6186	36.6355	36.0823	41.4689	36.7004	37.7696	37.2631	37.7103
103953901	2.22142	3.19423	2.8967	1.43187	1.15196	2.06202	1.25873	1.99891	0.893256	1.07929	0.587962	0.904609
103956592	124.766	121.624	113.263	200.715	213.667	208.041	152.756	135.758	152.285	148.456	138.3	131.778
103938923	487.68	508.134	486.527	483.175	462.189	460.942	510.424	489.269	472.816	513.102	530.732	526.135
103934730	0.0491509	0.0402931	0	0.0103382	0.0383094	0.0675508	0.0523254	0.0738263	0.116088	0.0211511	0.0248176	0.0236371
103952073	0.0124319	0	0	0.0261487	0	0.00533933	0.0397045	0	0	0.0334363	0.00784649	0.0298931
103927849	0	0	0	0	0	0	0	0	0	0	0	0
103947126	3.13449	2.701	2.32721	2.50982	3.73058	3.85508	9.17657	5.59852	7.57152	1.7244	2.11325	1.73437
103960300	8.96653	8.04974	8.20863	9.01849	9.77263	8.23966	8.9126	10.0062	9.63001	7.71038	8.39511	9.18106
103966840	0	0	0	0.209399	0	0	0	0	0	0	0	0
103946857	0.53083	0.543956	0.415854	0.465219	0.21549	0.493965	1.36569	0.142379	1.50915	0.666259	0.502556	0.319101
103962906	1.79229	1.72597	1.6646	2.11201	2.10384	2.22582	1.35632	1.06571	1.13337	1.27771	0.926778	0.441348
103935862	58.7736	59.3232	55.6422	53.9823	48.1899	47.9004	43.7931	44.7187	44.2775	50.3942	46.0336	51.6399
108867990	0.562377	0.832408	0.469939	0.657155	0.639231	0.483066	0.266088	0.670403	0.327966	0.672241	0.552142	0.563442
108867957	1.25802	1.33871	1.72848	1.93366	2.26276	2.61839	0.618125	1.19397	2.09514	2.29038	1.40478	1.45431
103942313	0	0	0	0.0206987	0	0.0676238	0	0	0	0	0	0
103947025	18.2703	20.4036	15.7761	10.4256	9.09796	9.16916	17.1631	19.983	15.8935	28.7554	25.0488	24.6506
103951926	2.14509	2.3634	2.47142	1.96759	1.55565	1.82871	2.36948	1.92073	3.11096	2.25568	2.62634	3.31583
103952708	1.52738	1.4551	1.40221	2.24633	1.27883	1.63997	2.89636	3.05975	3.42899	2.73437	2.57574	3.61528
103942923	0	0	0	0	0	0	0	0	0	0	0	0
103930139	0.149387	0.0765403	0	0	0.0970295	0.0213865	0.132529	0.267123	0.0980089	0.0535712	0.125715	0.0299339
103931183	0.220466	0.26357	0.587226	0.579648	0.46539	0.284061	0.0391174	0.315378	0.337498	0.592955	1.02042	0.309237
103929515	11.7774	12.6469	12.4373	10.9243	12.1566	12.0015	10.4243	11.8173	10.5036	10.2307	9.07572	9.79993
103953190	2.1449	2.27787	2.16303	1.84561	3.03961	2.91436	3.36287	2.09202	2.66092	2.30753	2.16603	2.01612
Novel00595	9.02307	7.70516	7.42213	9.63058	8.68634	9.04232	5.91788	6.13685	6.73027	8.11824	7.52551	6.97384
103932279	1.19148	1.42443	0.933406	1.60112	0.515925	0.625438	0.634214	0.568138	1.12912	0.213636	1.67113	1.19373
103964337	0.288779	0.803211	0.465388	0.376013	0.308147	0.637851	1.03941	1.07701	0.97437	0.784084	0.676984	0.694383
108868209	0	0	0	0	0	0	0	0	0	0	0	0
103965775	7.92152	5.85073	10.3083	5.64672	6.1337	5.81375	4.56879	3.02226	3.54743	1.20002	1.21712	1.77293
108865581	0.421043	0.585546	0.0282726	0.0948863	0.410214	0.232499	0.0320169	0.193598	0	0.0970646	0	0.506209
103938578	0	0	0	0	0	0	0	0	0	0	0	0
103959839	1.03695	0.933792	1.15206	2.14803	2.87776	2.96903	0.334522	0.60683	1.3194	0.202831	0.872638	0.151115
103958300	0.924307	0.690872	0.715586	0.571809	0.699238	0.635163	0.578826	0.408335	0.699161	0.561538	0.315713	0.522951
103958242	0	0	0	0	0	0	0	0.043646	0.0533799	0	0	0.0978198
103943425	11.8528	13.6347	11.6548	13.5476	13.1993	13.3843	11.9997	14.4183	14.4089	12.0091	12.0124	11.5284
103961023	7.62684	9.69316	9.12528	5.83344	6.36915	5.06232	10.5974	8.97969	16.571	12.2544	13.566	12.8016
103927732	0	0	0	0	0	0	0	0	0	0	0	0
103950736	11.1269	11.2722	11.5317	10.0085	10.3295	9.75971	9.12972	10.5984	8.47521	9.36233	10.1403	11.2458
103940790	0	0	0	0	0	0	0	0	0	0	0	0
103941907	0	0	0	0	0	0	0	0	0	0	0	0
103965824	14.4687	15.7701	17.2927	25.9723	28.618	28.8117	12.0748	10.9208	15.7732	10.9768	12.8796	10.985
103939855	3.64503	3.91786	3.33352	4.20841	2.87577	2.63751	2.88925	3.82567	3.66511	4.47552	4.02603	3.21529
103936897	0	0	0	0	0	0.0331906	0	0	0	0.0207848	0	0
103928797	0.340022	0.139372	0	0	0	0.0584138	0	0	0	0	0	0.0817598
103936948	0	0	0	0	0	0	0	0	0	0	0	0
103966422	0	0.421747	0.193455	0.0416192	0.208203	0.0407916	0.016852	0.00849164	0.0519271	0.0596045	0.129883	0.0570946
103935627	68.5564	77.0872	72.2058	83.4131	87.1542	83.4634	78.1563	74.918	75.5877	84.3324	76.708	81.8673
103927965	7.94928	8.66241	8.45723	16.3939	17.0764	14.8222	9.90753	6.9061	8.3954	8.84403	9.98554	8.71803
103944765	18.4156	17.8214	19.3674	18.6216	21.3192	21.0969	22.8759	28.3369	27.5495	27.3976	24.4148	26.0003
103950342	65.5888	63.421	70.3165	62.5343	76.76	60.3254	58.2068	49.2466	60.4673	41.3854	42.7928	47.9063
103943026	29.6689	28.0137	31.8757	85.2115	95.6299	81.3994	54.5218	45.3594	45.5574	60.759	56.4001	53.0805
103967383	3.98083	3.74627	3.81869	2.94768	3.72014	1.70971	3.89198	3.61724	5.38335	4.67597	5.94803	3.46744
103950052	1.52461	1.42762	1.21085	1.57575	1.20368	1.46765	0.6996	0.535839	0.724324	1.30085	0.995448	0.75848
103962485	0.0315678	0.0970453	0.0593528	0.0995977	0.184535	0.0542318	0.0336067	0.304816	0.0414218	0.169807	0	0.0759063
103951755	0	0	0	0	0	0	0	0	0	0	0	0
103938587	4.56956	4.32361	4.50532	3.29869	3.73846	3.56954	2.72897	2.47692	2.46524	3.51145	3.87898	3.12021
103937453	0	0	0.0632999	0	0	0	0.0716832	0.0722417	0	0.0724398	0	0.0809543
103948125	0.636633	0.38375	0.598488	0.866455	0.437829	0.321676	0.558147	0.401782	0.982774	1.45038	0.472724	0.405215
103941755	0	0.130722	0	0	0.0248573	0.0657462	0.0271613	0.0273729	0.686291	0	0.0322061	0.0306742
103964047	0.174682	0.149168	0.136846	0	0.0283649	0.200063	0.371928	0.124942	0.114605	0	0.183753	0.0350026
103947779	18.9862	17.8857	19.9667	19.5883	19.9613	16.3602	54.369	36.1308	42.7696	39.979	48.6537	50.1319
103966916	0.410213	0.630534	0.344316	0.154076	0.242652	0.427867	0.296337	0.110027	0.21146	0.346748	0.295896	0.211366
103955889	0.673665	0.913008	1.43003	3.90806	1.9055	1.75464	0.30075	1.21237	0.142573	0.420819	0.054863	0.235141
103962890	10.3749	8.61029	7.0832	10.5792	9.30097	6.84479	14.3627	15.6173	17.2886	15.3207	22.0598	20.9156
103930130	0.15894	0.814353	0.298834	0.334309	0.361322	0.273051	0.394813	0.170524	0.486626	0.683967	0.200633	0.0636966
103952697	7.7702	9.14385	7.66594	7.55668	6.85402	6.80357	7.70279	7.92415	7.80573	8.01779	7.63582	7.69452
103955835	0.133936	0.213496	0.0419702	0.078254	0.101493	0	0.1109	0.0798316	0.214798	0.0160101	0.112713	0
103937339	0.809546	1.021	2.28312	1.4408	1.51678	1.47099	0.696095	1.33622	1.51166	1.2059	1.29703	1.49738
103930747	24.6576	23.8566	28.8607	23.6513	27.2874	26.6322	45.2892	57.7976	46.4376	47.2876	38.0305	44.7314
103931087	0.0495698	0.00846592	0.00776663	0.0347544	0.0241474	0	0.00879522	0.0531824	0.0108405	0.00888805	0.0208576	0.00993274
103941040	19.1677	19.3941	12.9835	30.1552	23.1738	29.6459	38.9054	79.7279	50.395	61.2058	60.6416	42.8609
103928003	0.518743	0.992264	0.601449	0.381886	0.438014	0.608967	0.404981	0.946133	0.158823	0.260435	0.676644	0.519726
103929497	0	0	0.037273	0.0208488	0.0772578	0.0170285	0.0633141	0	0.0260125	0.0639824	0.0250245	0.262177
103938363	0	0	0	0	0	0	0	0	0	0	0.0602249	0
103946563	4.23819	4.5587	3.32461	5.54939	4.18388	4.80978	4.27288	3.47806	3.44349	3.72916	3.13556	4.65678
103948368	2.65536	2.76875	2.51085	1.84539	2.4509	2.18751	2.01682	2.28243	2.07831	1.78752	1.91117	2.10964
103948593	0.0607056	0.165885	0.142671	0.23409	0.207005	0.269413	0.118482	0.184534	0.265516	0.185041	0.166031	0.0973129
103946497	5.69998	4.70676	7.12726	11.1743	10.3519	18.0634	6.12703	6.531	6.89832	7.2038	10.4085	6.71986
108865573	0	0	0	0	0	0	0	0	0	0	0	0
103965202	0.729755	1.17347	0.886563	0.531324	0.7438	0.761851	0.90836	0.602261	0.603993	0.579756	0.793633	0.499423
103956519	18.2746	15.0937	20.3869	21.3406	22.8338	21.5966	8.77997	11.331	12.1452	9.08009	9.38086	10.1474
103929743	29.1482	27.6659	29.3377	27.2987	27.7591	24.7848	26.8387	27.3877	24.5279	27.195	27.9956	27.3714
103945509	0	0	0	0	0	0	0	0	0	0	0	0
103928750	3.27331	3.8863	4.1595	5.67414	3.47504	3.87818	12.3767	7.91986	9.00484	11.7545	13.6782	13.6247
103953649	2.85168	2.27594	2.65504	3.14324	3.2592	3.17966	2.27689	2.50056	2.26669	2.41892	2.21521	2.30764
108866249	0	0.0545015	0	0	0	0	0	0.0570625	0	0.057219	0	0
103927201	4.35035	4.92786	4.40704	3.86511	4.04608	3.84078	3.48535	4.30521	4.27079	3.9607	3.11159	3.43837
103959305	1.72875	1.7715	1.4599	1.14016	1.74138	1.2081	0.499093	0.471545	0.461367	0.0945677	0.295896	0.634099
108866243	0	0	0	0	0	0	0	0	0	0	0	0
103940292	6.36176	7.29406	6.69156	6.85428	7.47676	6.6492	5.70701	6.84926	6.88822	6.72447	5.75615	6.33815
103937305	0.0675423	0	0.0634954	0	0	0.0580169	0.0719046	0	0	0	0.0852597	0
103958735	36.3105	34.364	36.805	36.7953	37.8608	40.2	25.8735	30.2304	25.4106	27.5355	22.9787	23.7872
103935099	0	0	0.0169077	0.0189148	0.0525683	0.108142	0	0	0.0235995	0.0773962	0	0
103927729	0.491065	0.591684	0.502226	0.255384	0.462662	0.370823	0.321711	0.411062	0.276151	0.354134	0.129425	0.36332
103931034	26.1227	29.0513	32.9338	29.6734	27.6211	23.4824	27.0194	30.1992	32.5056	26.6511	26.4142	34.734
103954753	35.7889	35.3435	32.5392	53.173	55.3456	52.0357	23.3662	22.7072	17.2285	19.159	20.996	15.6091
103956730	1.91744	3.30718	3.74788	3.41413	2.73745	2.82114	3.35497	3.74774	3.11383	3.02275	2.9716	3.03567
103927815	0	0	0	0	0	0	0	0	0	0	0	0
103943887	1.16398	1.11754	1.10409	1.0146	1.16469	0.87372	0.859594	0.720034	0.866854	1.18455	0.714798	0.731228
103936265	8.33848	7.13919	8.36634	6.27791	7.22809	7.51061	6.28859	8.00976	6.07398	5.93577	6.25645	6.3149
103958949	0	0	0	0	0	0	0	0	0	0	0	0
103965212	1.7141	2.43206	2.31381	2.12625	1.39168	1.64225	2.10555	1.98049	1.41294	2.03321	1.38701	2.40429
103965149	1.05886	1.28232	1.35738	0.759257	0.562703	0.206711	0.61486	0.929475	0.315768	0.62135	0.36453	0.289326
103944109	0	0.0720765	0	0.0739722	0	0	0	0	0	0	0	0.0281882
103965185	1.41731	2.12268	0.128114	3.52574	3.4787	4.33124	0.841474	1.54985	1.82396	1.43681	0.412868	0.0983074
103944455	0	0	0.0266872	0.0298552	0	0.0243846	0	0	0	0	0	0
103932121	3.36763	3.41477	4.02776	2.64234	3.41844	3.61966	2.92817	3.73602	2.82251	2.44693	2.70418	2.51196
103931655	9.69586	12.0781	9.87414	9.90438	9.41151	10.9338	7.84783	7.98599	8.21277	7.01837	6.77377	7.06653
103936971	10.2274	11.829	11.5821	9.91633	11.4989	11.6022	25.1984	21.7835	18.6576	25.7894	22.9605	26.7713
103932369	47.8069	51.0986	48.1802	52.4631	52.024	53.929	42.6995	47.439	49.3134	47.5166	43.5856	42.5095
103943280	37.2841	39.868	38.3935	33.7649	30.785	31.9253	26.0661	28.5334	25.6406	32.5429	31.9928	33.3138
103937208	4.11393	3.3803	3.86744	3.22995	2.38271	2.27984	4.82365	3.49846	3.50752	4.18111	3.54182	3.57849
103934442	0	0	0	0	0.0235288	0.0207441	0	0	0	0	0	0
103935295	0	0	0	0	0	0	0	0	0	0	0	0
103948325	16.4588	14.0452	16.5816	16.8762	16.9112	18.0782	20.193	16.8548	17.002	15.9341	16.6872	18.1221
103942984	0	0	0	0	0	0	0	0	0	0	0	0
108867515	0	0	0	0	0	0	0	0	0	0	0	0
108868300	0	0	0	0	0	0	0	0	0	0	0	0
103967386	0.636996	0.0543956	0.898244	0.111653	0	0.273581	0.79116	0.170855	0.348265	0.0571079	0.26803	0.702023
103954855	0	0	0	0	0	0	0	0	0	0	0	0
103948610	0	0	0	0	0	0	0	0	0	0	0	0
103967099	22.4231	21.8345	23.4961	24.8741	28.572	26.954	20.7045	21.9239	20.3221	17.4272	18.9788	17.5513
103927648	0	0	0	0	0	0	0	0.0173141	0	0	0	0
103962488	8.58169	8.71709	7.45099	10.9563	11.2818	9.91442	5.80472	6.53344	5.23686	5.98693	5.51101	6.12745
Novel00388	0.267435	0.182698	0.670429	0.593761	0.897471	0.816778	0.69595	0.701372	0.233943	1.05494	0.487625	0.071451
103947769	3.83463	4.48613	3.7701	2.38608	3.30014	3.59578	2.56845	3.53127	3.79468	3.1628	2.42026	2.53565
103966604	0	0.188328	0.345543	0.193281	0.0447641	0.473594	0.0978265	0	0.361727	0	0	0.0552394
103942409	0	0	0	0	0	0	0	0	0	0	0	0
103927433	3.18333	3.3492	2.79842	2.9645	1.89402	2.8805	3.36306	2.78962	3.33204	2.49663	2.85273	2.76087
103951195	0	0.0344149	0	0	0	0	0	0	0	0	0	0
103960118	0.0443075	0.113508	0.0208264	0	0	0	0.0235846	0	0	0.0238335	0.027965	0.10654
103931014	96.1384	100.061	92.728	98.9369	93.2405	92.089	92.6324	93.6095	89.6521	102.873	99.8202	95.12
103948616	32.6048	36.6535	33.5889	30.7761	28.6643	31.0116	27.5551	29.1825	28.8569	28.9243	29.0509	28.7088
108868289	0	0	0.189433	0	0	0.115392	0	0	0	0	0.169577	0.161511
103943043	0.845582	1.21982	0.663718	0.388521	0.223955	0.423106	0.34085	0.713435	0.861772	0.432768	0.227986	0.118441
103926972	0	0	0	0	0	0.182034	0.225608	0	0	0.227989	0	0
103953913	0.333658	0.0227939	0.313667	0.257328	0.563466	0.534993	0.165764	0.14319	0.291874	0.287166	0.336946	0.0267432
103959232	0.841521	1.1378	1.2306	0.995636	1.09317	1.21478	0.497706	0.275871	0.352732	0.616126	0.413103	0.463713
103960309	6.29143	6.83075	8.19107	8.71706	8.73226	8.79248	6.96355	6.8303	6.38803	8.05769	7.84722	9.90526
103950069	1.33355	1.62616	1.41035	1.31131	1.09137	1.42612	0.944085	1.1589	1.48735	1.25533	1.26252	0.889826
103932607	0.968902	0.465011	0.634135	1.04477	1.70873	1.85415	0.678948	0.684238	1.19088	0.791671	0.402526	0.619306
103949627	0	0	0	0	0	0	0	0	0	0	0	0
103946810	0.343439	0.140773	0.36591	0.240792	0.0446141	0.0786679	0	0.0982583	0.0600859	0	0	0.0275272
103941884	0.263369	0.647717	0.346625	0.55396	0.872425	1.13113	0.504683	1.102	0.552929	0.481676	0.066491	0.696613
103934608	153.446	140.447	147.849	146.201	146.984	159.328	139.186	128.87	121.799	129.521	132.885	125.595
103940525	20.8436	20.7197	21.181	18.1779	20.045	18.44	15.6234	19.168	18.6612	19.663	15.8583	18.0703
103956744	0.765793	1.01047	0.917144	0.706076	0.858522	0.720871	1.08328	1.57568	1.54167	1.55743	1.04612	0.832407
Novel00473	1.0788	1.65821	1.56734	0.825128	1.50492	0.926658	1.5922	2.42006	1.41555	1.8464	1.67128	1.65074
103946315	23.1408	22.5491	20.3426	22.1096	20.3136	19.7946	25.1888	26.1492	23.8721	25.4753	24.8367	27.6596
108866268	0	0	0.271955	0	0	0	0.102657	0.258643	0.12653	0	0	0.289836
103959077	29.9769	35.8209	24.9508	65.1469	71.5593	63.1757	28.0962	26.7123	26.4624	26.8927	26.5888	26.7609
103939383	0	0	0	0	0	0	0	0	0	0	0	0
103949612	0.0122044	0.0125061	0	0.397887	0.118905	0.0209664	0	0.065469	0	0.0262594	0	0.0586919
103946596	0	0	0	0	0	0	0	0	0	0	0	0
103965417	0	0	0	0	0	0	0	0	0	0	0	0
108867909	0	0	0	0	0	0	0	0	0	0	0	0
103964947	1.33626	1.89706	2.28995	1.34677	1.83079	1.92498	1.00765	1.16484	1.11413	1.43758	1.35294	1.02083
103936276	0	0	0.0262243	0	0	0	0	0	0	0	0	0
103940821	0.478065	0.502778	0.745092	0.423386	0.490283	0.713224	0.709839	0.593891	0.709832	0.59552	0.85756	0.695767
103957238	0.298773	2.6534	2.01291	2.9152	0.113201	4.03492	0.494775	0.0712328	0.479155	1.03571	0.146668	0.0399119
108865348	2.27325	0.763098	0.792179	3.62731	0.59188	1.51499	0.333802	0.883057	1.74856	1.26497	0.544226	1.53146
103927958	24.7496	26.439	27.5246	21.3077	32.8205	25.1497	9.77288	10.8469	11.0904	13.0085	15.1614	13.1762
103955827	2.79219	3.12461	3.16305	1.57268	1.18376	1.63574	5.21125	6.56794	4.2463	6.6488	6.34137	5.8431
108868156	0.0555645	0	0	0	0.108271	0.0477284	0	0	0	0	0.28056	0
103947168	0	0	0	0	0.0306145	0	0	0	0	0	0	0.0377787
103964475	0	0	0	0.11775	0	0.0160289	0	0	0	0	0.0471111	0.0224351
103949861	13.6159	17.316	14.6714	13.8297	11.7803	13.1872	11.7901	10.8596	10.3085	11.3223	11.5208	10.6164
103934554	4.68945	6.69197	7.0209	10.6673	8.73155	8.98118	5.9538	5.32936	5.37841	5.90453	7.71735	5.01155
103964455	7.87262	7.69569	7.43391	4.68719	6.22272	5.83793	5.39228	6.38812	5.80203	6.61958	6.76297	5.38649
103941609	22.3394	25.1218	21.9279	19.9537	19.7441	15.1584	25.3388	24.3323	27.305	24.143	30.6888	26.9807
103933593	0	0	0	0	0	0	0	0	0	0	0	0
103950629	198.686	256.874	212.085	200.921	190.189	165.372	352.213	231.646	310.055	306.969	346.551	325.318
103951259	4.274	4.91498	5.40186	5.19408	5.16653	4.56866	6.3532	7.37074	8.18372	6.06263	7.63311	7.93615
103967715	9.50459	11.7547	9.87755	11.6381	11.6644	12.3539	7.08086	9.9077	8.39863	9.45784	7.95796	9.94368
103940668	49.4262	34.671	38.4275	57.0911	60.9153	78.8177	77.2125	55.5934	66.2186	37.3783	52.6162	58.7053
103961915	14.8545	13.7639	18.6384	16.5714	16.097	18.2261	22.4261	21.7801	23.5462	23.1565	21.4739	20.0662
103944181	152.815	153.41	172.65	193.353	186.497	168.573	224.589	171.466	226.901	225.987	235.822	228.952
103929801	7.07795	8.118	7.2643	6.35107	5.88365	6.24709	5.91054	5.39925	7.15721	5.06476	5.69683	7.10437
103930279	0	0	0	0	0	0	0	0	0	0	0	0
103964559	13.6813	13.7779	13.3751	17.0649	17.2484	17.5958	11.7629	13.9991	13.5047	11.6066	12.647	12.4037
103945934	0	0	0	0.115464	0	0.220049	0.0779207	0.196319	0	0.0393716	0.0461966	0.0879985
103929038	66.5962	66.0192	64.7028	61.0196	58.4523	57.5926	81.5023	74.1822	75.2426	78.0174	77.2739	78.7442
103944312	0.273378	0	0	0	0	0.234824	0	0	0	0	0	0
103931440	3.48498	4.1108	3.02864	2.60628	2.92754	3.12655	2.14359	2.70867	2.6624	2.16622	2.11159	2.99811
103934504	0.0063591	0.00651634	0.00597808	0	0.00619554	0	0	0.0272902	0.0083441	0	0.00802718	0
103954664	0	0.0538726	0.0164742	0	0	0	0.018656	0.0752054	0	0	0.110605	0.0842755
103957501	5.83313	4.11805	4.80133	2.60084	3.49628	3.57892	3.7202	4.052	3.06863	3.25338	4.37723	3.24796
103941339	2.33838	2.43977	2.01841	4.02418	3.873	4.14502	3.23622	2.94213	1.98045	1.71523	3.00544	2.6069
103949562	5.52115	6.50908	6.62651	6.03198	5.79694	5.41015	5.87774	4.83084	5.8027	5.42077	5.27782	6.09014
103966798	23.9781	25.5844	26.5403	31.5287	34.0126	32.0584	23.2481	18.2841	23.6061	15.3028	16.0403	13.4043
103934450	0	0	0	0.068658	0	0	0	0	0	0.0351171	0	0.196224
103943123	0.154888	0.892789	0.400421	0.305424	0.301809	0.28272	0.742013	0.727021	0.254046	0.645699	0.659872	0.861257
103951703	17.912	18.9586	18.5302	18.3689	18.987	20.1316	15.9501	15.7839	15.9614	16.1356	17.8272	15.1799
103963726	14.3252	14.5625	13.0377	14.5553	19.1836	16.521	18.3795	17.4511	18.4598	20.2006	17.2544	22.472
103954535	0	0	0	0	0	0	0	0	0	0	0	0
103947522	0.0528266	0.135332	0.0869074	0.111113	0.0772018	0.0340324	0.196834	0.155861	0.0346582	0.014208	0.0833547	0.015878
103956235	38.2022	38.1964	39.6499	37.5754	44.2763	37.4807	35.7798	31.6519	36.5667	32.3564	34.4531	34.8852
103942442	0.234827	0.320845	0.423117	0.514505	0.915148	0.77322	0.145829	0.188956	0.821675	0.484211	0.568149	0.211744
103964818	19.1325	18.7163	17.949	23.938	24.9051	22.6013	19.6542	19.7227	18.0133	20.7529	18.8728	18.0226
103954110	0	0	0	0	0	0.0266542	0	0	0	0	0.0391701	0.037307
103942767	0	0	0	0	0	0	0	0	0	0	0	0
103967227	0	0	0	0	0	0	0	0	0	0	0	0
108865401	0	0.472142	0	0.4038	0.523714	0.131923	0.245253	0.082388	0.302286	0.41307	0.484675	0.0923243
103967018	7.25473	7.66692	8.04453	7.83671	7.95349	8.87256	5.12735	6.75974	6.08122	4.8393	4.56932	5.80871
103962962	0.472116	0.39164	0.422694	0.449227	0.766621	0.830379	0.311138	0.699485	0.707985	0.507913	0.340548	0.918991
103962837	0	0	0	0	0	0	0	0	0	0	0	0
103936940	0	0	0	0	0	0	0	0	0	0	0	0
103926775	1.42014	0.91581	1.04733	0.991398	1.19277	1.20935	1.4467	1.48424	0.947785	1.09318	1.5454	1.36886
103954938	0.0339599	0.243598	0.0319252	0.035715	0.0992594	0.408389	0.21692	0.0728699	0.356485	0	0	0.122487
103929116	13.4513	12.6322	12.2023	9.76146	13.8118	10.2463	12.2358	14.5484	14.7957	13.9252	13.9591	14.6901
103946450	0	0	0	0	0.0272338	0	0	0	0	0	0	0
103943911	40.2253	41.5997	39.2236	41.8297	43.7423	42.7166	31.9846	33.4609	35.8924	29.9998	32.028	28.8002
103933363	0	0	0	0	0	0	0	0	0	0	0	0
103930150	1.64373	0.709209	2.03321	0.909827	0.969298	0.966046	0.414447	0.88176	0.737858	0.558428	0.436821	0.260027
103960322	0	0	0	0.143038	0.0220851	0	0	0	0.014872	0	0.0143072	0
Novel00658	0.899083	2.01538	1.61119	1.15239	1.1497	1.08603	0.987062	0.723456	1.9908	1.42065	1.63146	1.62142
103947905	1.38829	0.995834	1.2181	3.51625	2.82915	3.28932	1.33016	1.61359	1.51804	1.24463	0.68638	0.987553
103927184	0	0.0366193	0.134378	0	0	0	0	0	0	0	0	0
103937230	0	0	0	0	0	0	0	0	0	0	0	0
108867374	6.30268	7.1583	6.90379	6.42825	5.97697	6.33697	8.2114	8.82786	9.38646	8.08128	7.65921	8.00824
103967355	0	0	0	0	0	0	0	0	0	0	0	0
103934009	8.745	7.59472	7.13615	6.25715	5.57178	6.43232	4.42284	6.30075	6.66277	5.15926	6.5392	5.51902
103938119	2.63058	2.07356	1.97837	1.80888	1.8729	2.29435	2.00342	2.43151	4.08895	2.52526	3.52496	3.0167
103947140	11.8584	15.2642	12.7128	13.2473	10.9515	10.3187	9.86555	9.24276	9.02974	8.27114	10.8314	8.76878
103967367	0	0	0	0	0	0	0	0	0	0	0	0
103938087	0.190374	0.312131	0.116329	0.0900957	0.185478	0.188055	0.0506674	0.173611	0.04996	0.143366	0.0841093	0.0915528
103953861	1.73665	1.4385	1.70062	1.84162	1.39588	2.42407	1.71015	1.89427	1.95592	1.65035	1.16917	1.49635
103958526	14.8683	15.1336	17.0079	13.7971	13.6095	13.995	14.8443	15.8179	14.6567	15.4849	15.4249	14.3006
103967569	12.3271	11.8095	12.1404	13.4808	12.2552	12.6776	13.3274	13.6625	16.0179	13.7516	13.7007	13.1355
103958969	102.059	106.278	108.058	103.053	116.06	106.213	96.0458	103.239	94.5619	105.7	99.2404	92.3743
108865823	0	0	0	0	0	0	0	0	0	0	0	0
103941438	8.35139	4.07837	8.84771	3.17354	2.16128	3.5868	12.3116	9.64254	8.58256	13.5647	15.1131	16.8652
103931880	0.119379	0	0	0	0.0581542	0.102543	0	0	0	0	0	0
103931368	0.292421	0.219257	0.50957	0.75758	0.555901	0.698406	0.280935	0.527988	0.505361	0.283901	0.171059	0.205797
103960463	0	0	0	0	0	0	0	0	0	0	0	0
103927114	1.3999	1.21799	1.88713	1.63892	1.54404	1.29323	1.43408	1.7003	1.42099	1.50605	1.36702	2.34994
103941557	2.69791	3.69149	3.53317	2.50932	3.08433	2.66571	3.93468	3.1455	3.88793	4.22787	3.54341	3.43111
103934343	0.026036	0	0	0.0273815	0	0	0	0	0	0	0	0
103943702	0	0.0214665	0	0	0.0408193	0	0.0223014	0	0.0274876	0.0225368	0.105774	0
103943099	5.67233	4.38567	5.62122	5.40553	4.46903	4.74924	11.7504	9.97444	11.5272	8.702	9.97784	8.17378
103951252	6.08806	6.11863	6.84226	7.73658	8.57403	7.57604	3.44837	4.31264	3.1749	3.46377	4.01495	3.00288
103932718	0	0	0	0	0	0	0	0	0	0	0	0
103945563	11.5151	10.8524	12.7807	9.2594	10.0929	10.216	10.4915	10.0998	10.4498	12.0491	9.84072	11.0906
103944463	0	0	0	0	0	0	0	0	0	0	0	0
108866935	0	0	0	0	0	0	0	0	0	0	0	0
103958524	8.1437	8.26692	7.78322	8.28828	7.70307	8.63301	7.60513	10.4192	7.69464	7.1384	8.87859	6.95861
103952749	0.113018	0.141549	0.0354154	0.0924455	0.477147	0.194158	0.200529	0.1482	0.230683	0.0945677	0.0317031	0.150976
103965433	18.9694	20.6522	19.2201	18.5408	17.5357	18.8626	15.5025	17.998	16.7382	20.1153	14.3869	17.064
103939917	0.777904	1.33805	1.01859	1.11028	1.08271	1.62276	0.236613	0.715369	0.984273	0.98633	0.38577	0.768243
103966961	19.09	18.252	19.3367	18.4025	19.2463	19.4233	19.4556	19.1365	19.2596	18.0293	16.8193	17.7373
103964370	5.25019	4.71179	5.4386	4.71263	5.01741	4.59594	5.00187	6.29656	4.84865	4.91075	5.95198	5.52816
103943608	1.26369	1.81291	1.34637	1.46189	0.820789	1.12165	7.53369	3.88658	5.6377	2.90027	6.32751	6.27976
103965710	28.4848	13.6804	2.72573	94.0592	14.7763	68.5586	147.315	352.132	519.966	106.605	59.6866	8.88724
103927990	18.1971	16.2292	17.0442	16.3996	15.642	15.1851	13.4044	18.1767	17.0103	13.8655	14.3824	14.2635
103962267	3.1311	14.9805	0.466899	0.704002	0.420768	0.667745	0.620688	1.7144	6.26189	6.27239	1.79904	9.76158
103932191	9.81355	11.0784	10.5942	15.8213	14.1316	14.057	7.69202	9.60315	9.41002	11.1377	9.59714	8.45996
103926576	0	0	0	0	0	0	0	0	0	0	0	0
103954209	1.98043	1.19377	1.44196	1.3681	0.453999	0.483657	3.12117	2.43723	2.47124	1.25329	1.47055	1.4006
103955457	0	0.0133781	0	0	0	0	0.0138985	0	0	0	0	0
103943518	1.29969	1.18048	1.56892	2.65605	1.92817	2.28354	1.91821	1.72717	1.99608	1.28701	1.52876	2.39714
103949504	7.78431	10.066	5.22707	6.43232	9.20925	6.5273	5.82068	7.25796	6.44467	7.57696	5.26406	4.90226
103947338	0.0394627	0.0303288	0.20404	0	0.230686	0.0169487	0.0210057	0.910281	0.0388357	0.0212274	0.448329	0.0237224
103964194	0.246009	0.598719	0.375812	0.323403	0.119841	0.132072	0.360109	0.72583	0.685952	1.12481	0.776352	0.961253
103932014	0.527286	0.748142	0.610083	0.170626	0.790345	0.766486	0.388621	0.565714	0.212886	0.479994	0.256	0.390118
108867986	0.178678	0.274645	0.167972	0	0.174082	0.306959	0	0.67095	0.117226	0.672791	0.225548	1.28892
103927809	0	0	0	0	0	0	0	0	0	0	0	0
103942843	0	0	0	0	0	0	0	0	0	0	0	0
103937040	15.8231	18.1679	15.2156	11.9894	13.4102	14.2466	11.8321	13.9287	10.9065	15.9769	15.0405	14.2563
103937191	10.4731	11.6054	10.4359	9.50489	9.13311	9.80519	7.63994	9.50402	8.00409	9.11993	7.67178	9.94921
103967240	4.05277	4.22849	4.22557	3.09979	4.45107	4.43063	5.09897	3.71567	3.77083	3.88441	1.95333	4.1638
103936599	33.8761	34.6749	33.9308	32.0691	32.5524	36.3753	23.1213	30.4586	28.1251	25.8528	20.6455	23.1268
103965862	6.00482	5.54607	5.71931	2.40973	2.5403	2.88439	3.99541	2.41592	3.36941	3.95258	3.69025	3.94219
103964840	9.0555	7.50251	6.58091	6.39401	5.19344	4.66153	4.92273	6.40807	5.98323	6.12624	6.49912	6.47311
103949435	15.8987	14.7737	14.4148	17.9089	15.2665	15.8735	12.0153	13.2887	10.08	13.8345	12.2034	11.5679
103965773	4.28827	4.12606	4.65244	3.38242	3.77718	3.41581	4.22019	3.75821	5.07072	3.03091	3.6822	4.30139
103964768	0	0	0	0	0	0	0	0	0	0	0	0
103938189	0	0	0	0	0	0	0	0	0	0	0	0
103958650	0	0	0	0.0279131	0.0258588	0	0.0282557	0	0	0	0.0335037	0.0319101
103960454	0	0	0	0	0	0	0	0	0	0	0	0
103929475	3.14638	3.45587	3.77261	4.67617	2.45971	3.2529	4.49287	4.54809	3.31272	5.06729	3.42472	3.32978
103929659	0	0	0.0879125	0	0	0	0.0829629	0	0	0	0	0.0749543
103961318	0.26621	0.0419682	0.115505	0.193824	0.319216	0.615642	0.0872011	0.153791	0.0268699	0.0881215	0.103397	0.147719
103949295	0	0	0	0	0.0167093	0	0	0	0	0	0	0
103961202	0.436905	0.38375	0.410727	0	0.0608096	0.214451	0.531569	0.0669637	0.0818979	0.0671474	0	0.525279
103933997	2.56693	2.6304	3.37837	5.26418	4.87676	5.2918	2.08369	3.20153	3.78922	2.76156	3.15926	3.35618
103940381	11.0786	13.1493	13.4118	12.2099	11.3889	10.4975	15.3578	10.8598	12.5497	11.6613	13.9176	12.9042
103951206	0.0194436	0	0	0	0	0.0501046	0	0	0	0	0	0
103959476	52.7264	56.7878	50.4893	45.0302	44.9505	47.5048	32.9321	38.801	29.2877	40.2062	41.382	36.254
103950096	14.6695	15.1169	14.838	14.5597	14.2922	14.2666	14.1893	13.4586	15.0253	14.3612	15.0016	14.3376
103952158	0.126857	0.0974956	0.417398	0.166766	0.0308986	0.0272417	0.64149	0.510385	0.249684	0.204714	0.280234	0.571939
103931045	0	0	0.0641959	0.0119694	0	0.00977617	0	0	0	0.0122442	0	0
103949628	0.0810007	0.622528	0.533032	0.809274	0.197293	0.417464	0.0862322	0.173808	0.0531426	0.0435712	0.306745	0.0486925
103958138	15.291	15.9514	12.7948	16.3782	13.7971	15.5011	25.5324	31.7983	26.3002	34.7903	30.4572	32.4037
103934018	2.3338	1.97788	1.8697	1.80607	1.48725	1.576	1.33602	1.97634	1.65634	1.69752	1.36183	1.14705
103940980	1.19299	0.849529	1.65376	0.829342	1.39871	1.59791	1.33462	1.34502	1.3266	1.41397	1.53146	1.77465
103932797	1.73136	1.59272	1.54439	1.58288	1.38972	1.37734	0.994898	0.802119	1.38115	1.07948	0.794734	0.981647
103966003	0	0	0.0265493	0.029701	0	0	0	0.590844	0.0741142	0	0.0356496	0
103952343	0	0.0161929	0.0148554	0.0997128	0.0153957	0.0135736	0	0	0.0829393	0	0.0199473	0
103949520	0.140434	0.0719531	0.154023	0.295382	0.205232	0.180943	0.0996691	0.125557	0.214982	0.176262	0.0886357	0.1407
103959789	0.494261	0.593808	0.913271	1.52356	0.780441	1.36151	0.362885	1.20685	0.984	0.880117	0.86057	0.0819637
103937652	0	0.0390164	0	0.16017	0.148382	0.0327052	0	0	0.09992	0	0.19225	0
103927266	4.07289	4.9746	3.71283	5.77607	7.01438	5.60113	5.0805	4.81111	3.45487	4.80218	6.23185	5.31716
103951427	50.0196	51.4606	51.7974	42.7069	51.6682	48.9537	55.2381	57.0308	53.8722	51.6694	56.7919	52.3844
103942466	0	0	0	0	0	0	0	0	0	0	0	0.022374
103964716	68.4398	63.1165	64.1373	60.1353	59.986	61.3287	62.9557	59.3257	52.3044	62.568	59.713	64.7311
103939768	0	0	0	0	0	0	0	0	0	0	0	0
103943727	0.306305	0.0784699	0.335945	0.671114	0.683895	0.734509	0.0951091	0.684643	0.15072	0.233417	0.515538	0.460328
103950678	0	0	0	0.200702	0.0464827	0	0	0	0	0	0	0
103965002	0	0	0	0.0736249	0	0.0601341	0	0	0.0918598	0	0	0
103937715	7.59566	7.3765	7.62281	7.10062	5.88477	5.89902	8.2624	7.47456	7.51299	8.47423	7.18586	7.65979
108868081	0.116703	0.0597945	0.219422	0	0	0.150367	0.0310602	0.313022	0.267982	0.408044	0.0368291	0.105232
108867108	0	0	0	0	0	0	0	0	0	0	0	0
103951543	15.6589	17.4698	16.5963	18.138	17.9837	18.5562	12.4776	14.9621	13.1176	13.441	12.3952	11.9187
103942256	8.10484	9.38186	6.99437	8.0727	7.6457	7.90112	13.5588	13.1813	13.7858	13.5404	12.5856	15.7248
103936943	0	0	0	0	0	0	0	0	0	0	0	0
103966967	60.7777	58.3468	62.9561	61.865	57.3984	58.5344	53.246	57.0652	56.6021	62.3065	62.6033	65.5215
103945938	0.35689	0.182857	0.234854	0.2252	0.034771	0.122623	0	0.11487	0.234147	0.38395	0.270304	0.300355
103963709	0.0300745	0.0616364	0.0471209	0.0527146	0.058602	0	0	0	0	0.0539248	0.0126545	0.0120526
103955362	0	0	0	0	0	0	0	0	0	0	0	0
103937813	4.53433	4.10643	4.42779	4.58392	4.09681	4.14006	3.33111	3.0508	3.12613	2.55128	3.13213	2.87755
103958750	11.1361	13.2668	12.3186	10.2586	10.4112	9.99708	12.6464	12.6775	12.9505	13.9058	11.2563	12.0799
103936173	1.3707	1.14448	1.07381	1.92204	1.73113	1.09017	1.48625	2.01525	0.965893	1.82963	1.21758	2.56348
103947154	2.89267	4.25842	4.32798	2.97789	2.30225	3.48211	3.59997	2.27297	2.91354	3.28732	3.57431	2.49812
103928193	9.33793	8.2266	9.21537	10.5759	7.93138	8.28718	18.4876	13.5695	16.7436	11.4703	12.7119	11.7855
103930686	2.46754	2.19585	2.13656	7.85347	1.64489	3.29088	6.08337	17.6259	7.04361	4.47096	4.45364	2.36812
103942245	2.22808	2.53971	2.18872	3.29104	2.58541	4.12877	1.73234	3.19623	1.70816	2.15462	2.30691	1.35443
103934884	0	0	0	0	0	0	0	0	0	0	0	0
103939852	0.149642	0.115007	0.149468	0.255735	0.200466	0.586456	0.189177	0.290993	0.184081	0.140865	0.365985	0.123689
108866015	0	0	0	0	0	0	0	0	0	0	0	0
103954510	1.85472	1.28685	1.65278	1.95057	1.54349	1.49358	1.60429	0.93276	0.836574	1.12238	1.17062	0.975571
103943188	0.669814	0.814075	0.615037	0.655283	0.455292	0.49507	0.497494	0.401096	0.878897	0.435712	0.452253	0.655476
103942048	2.94261	4.8635	4.81871	4.74184	4.76279	3.54681	4.5474	1.98589	5.0444	4.79964	4.13387	3.30957
103946098	1.07261	1.01458	1.603	1.09912	1.1522	0.92134	0.761255	1.03275	0.685668	0.710114	0.624909	0.694383
103940672	0	0	0	0	0	0	0	0	0	0	0	0
103945259	0	0.0202265	0.0185558	0	0.0384615	0	0.0210133	0	0.0258998	0	0	0
108868426	0	1.16724	1.42776	0	2.9594	0.978432	1.61685	0	0.996424	1.63392	2.87574	0
103958183	4.6503	4.2227	4.50152	4.23692	3.68959	3.96481	3.50466	3.816	4.16862	2.72435	3.57439	2.51868
103943565	0.36499	0.261811	0.325965	0.652549	0.480063	0.172434	0.582845	0.274113	0.718383	0.0392664	0.184293	0.548522
103946945	283.578	203.687	294.146	253.044	239.161	318.913	390.874	284.883	345.74	366.197	404.003	401.126
103964180	0	0	0	0	0	0	0	0	0	0	0	0
103928273	0.0555645	0.113877	0	0	0	0	0	0.476912	0.656182	0.23911	0.561119	0.0668038
103926667	0.962684	1.16355	0.556925	1.02541	1.94799	0.593685	0.84091	0.847462	0.485841	0.517838	1.19963	0.919992
103941716	0	0	0	0	0.0317079	0.0279552	0	0	0.0427039	0	0	0
103936269	0.056168	0	0.0150864	0.00843867	0	0.0137848	0	0.00860878	0	0	0	0.0192941
103945600	0	0.0375017	0	0	0	0	0	0	0	0	0	0
103955931	6.44454	6.07559	6.26439	5.48985	5.91462	5.98961	4.18507	5.18566	4.29576	4.88096	5.19016	5.53214
103938332	11.6889	9.82788	10.2067	9.47652	10.3699	9.49649	7.7896	8.47242	7.85904	8.09345	6.96341	7.90727
103964946	2.65926	2.65015	2.58234	2.13593	2.12109	2.6482	2.31769	2.25737	2.16646	3.0338	2.41617	2.03775
103954859	42.1836	39.958	42.7491	43.0836	40.8706	43.7307	55.0957	54.2765	51.0428	55.0585	45.9808	49.1565
103937096	0.0202652	0.0207663	0.0762039	0.042625	0	0.0174072	0	0	0	0.0218018	0	0.0243643
103944603	3.50095	3.96344	4.39325	3.32124	3.37983	3.43878	5.63729	6.11757	5.35767	3.74925	5.38572	5.37883
103954497	30.2226	31.4392	44.8993	31.3511	36.4497	28.5958	39.292	24.1716	45.2447	31.4796	39.4222	31.9866
103935366	36.0483	40.6474	37.7578	36.7032	34.2445	37.2297	34.1985	40.2776	33.5351	34.9096	37.3121	37.7699
103946510	0	0	0	0	0	0	0	0.458283	0	0	0.0898668	0
103934438	0.0883573	0.0181084	0.0498379	0	0	0.0303586	0	0.0189594	0.139126	0.114068	0.0223069	0.10623
103966570	0.0211429	0.0866628	0.0198761	0.355768	0.0205991	0.108967	0.0225084	0	0.138713	0.181968	0.453713	0.177937
108867797	0.394769	0	0	0	0.192308	0	0.210133	0.105885	0	0.424701	0	0
103959125	51.2908	63.3377	59.599	55.9403	56.3132	47.8593	52.8573	42.0957	58.009	54.2555	58.3693	54.4974
103960206	0.0968136	0.148811	0.0455064	0.190907	0.25939	0.197505	0.1546	0.376526	0.285827	0.416617	1.09988	0.32009
103951496	20.6829	23.1753	22.9818	29.2903	28.1347	26.1127	18.6313	20.3365	19.8661	18.2574	17.9239	17.5444
103956933	1.50257	1.42482	1.3774	0.904105	0.677336	0.873284	1.67124	1.77248	1.62828	1.72104	1.50982	1.36611
103951275	6.58363	6.66382	5.85234	3.77751	3.40351	3.3854	6.84673	6.15048	6.14701	4.58697	7.36083	5.12612
103942285	0	0	0	0	0	0	0	0	0	0	0	0
103942283	0	0	0	0	0	0	0	0	0	0	0	0
103952891	0	0.00804993	0	0	0.00765362	0	0	0	0	0	0	0
103944503	0	0	0	0.0371935	0	0	0	0	0	0	0	0
103959331	12.4914	10.567	12.4305	13.9061	10.1893	9.81259	10.1216	9.7924	11.9571	9.0954	11.0414	12.6616
103957114	0	0	0	0	0	0	0	0	0	0	0	0
103936408	8.40509	11.3447	7.77378	9.83947	10.72	12.3392	18.4743	21.3509	17.2449	27.7482	26.3853	23.048
103928191	5.28739	5.25759	4.59503	5.21464	6.1893	6.37859	2.95203	4.52138	4.08048	3.88489	3.06526	2.59926
Novel00708	0.591519	0.868262	0.691339	0.437143	0.560729	0.370774	0.306351	0.788997	0.671275	0.722365	0.221987	0.211428
103938447	0.414755	2.23593	1.88171	0.512048	0.808174	1.71935	0.748702	0.812576	0.993795	0.892405	1.88934	0.58537
108868736	0.601243	0.519843	0.282609	0.632314	0.878668	0.774676	0.500058	0.705535	0.764267	0.485123	0.498066	0.474376
103950813	16.6352	19.4385	15.5604	18.0576	21.6367	21.2871	7.91675	9.65132	7.77231	8.11942	6.45221	7.48752
103928592	0	0	0	0	0	0	0	0	0	0	0	0
103964579	5.24403	5.28561	5.13187	5.10819	4.66943	5.70444	4.1184	5.32646	4.65311	3.9769	5.48018	4.36682
103949512	152.465	117.48	144.903	123.291	122.996	134.001	216.108	194.715	196.505	131.843	161.396	179.294
103941120	16.3339	18.6171	17.1332	22.0602	23.3402	22.1039	13.606	14.7573	17.146	14.5511	15.3373	15.159
103963248	0.0314951	0.0322739	0.029608	0.0828068	0	0.0676335	0.150882	0.0168952	0.123979	0.0677663	0	0.0378657
103928077	9.26028	4.69166	4.2347	4.39568	4.67653	4.73199	4.19806	5.37164	5.77506	4.44892	10.0861	5.16717
103953073	22.3977	21.4049	19.8928	19.4316	19.5401	21.07	21.078	24.681	20.5285	21.7524	20.0631	20.0815
103948733	1.0291	1.367	1.01223	0.741561	1.19758	0.671158	1.14628	0.838295	0.850208	0.738083	1.33513	0.916485
108865933	0.847085	1.13107	0.627412	0.701891	0.450162	0.573278	0.737832	1.1016	1.41464	1.29793	1.65254	1.08015
103942468	8.23497	7.31445	8.09907	8.4298	8.59319	7.76463	10.0281	9.7924	8.98221	8.00962	6.20384	8.52901
103937613	2.41668	2.16097	2.40212	3.38337	4.97899	3.06752	2.5236	3.8149	2.18136	2.00376	2.52599	2.68343
103959033	6.41566	7.08926	7.54301	5.81353	6.74025	7.79868	5.92054	5.85883	4.63777	5.22614	6.57613	5.61888
103934224	1.01647	1.20607	1.58423	0.900213	0.599409	1.10289	1.02517	0.602674	1.50926	0.633104	0.67532	0.22512
103963686	0.58557	0.548617	0.723494	0.985331	1.12472	1.14969	0.4809	0.376948	0.702497	0.557973	0.380146	0.482753
103952414	1.60433	1.05216	0.0603281	0.539916	0.25009	0.220492	0.956449	0.5508	0	0.207117	0	0
103964603	24.6299	22.5529	22.3173	27.2942	28.0922	29.3875	34.2633	33.0577	32.5616	28.0405	23.9892	27.9767
103936459	0	0	0	0	0	0	0	0.0164406	0	0	0	0
103937288	0	0	0	0	0	0	0	0	0	0	0	0
103958358	0	0	0	0.305857	0	0	0.0258009	0	0	0.0260732	0	0
103959946	0.0680044	0.0696859	0	0.0715188	0.662552	0.876207	1.15834	1.02145	0.089232	0.0731606	0.257529	0
103957310	32.973	33.836	36.9078	29.7791	30.7637	26.2426	25.0378	23.4841	28.4159	25.1518	29.1591	30.7397
103938262	2.04204	1.3863	1.24779	0.724803	1.21858	0.833174	1.41305	0.931115	0.937811	0.549217	0.708865	1.0741
103957016	0	0	0	0	0	0	0	0	0	0	0	0
103933541	0	0	0	0	0	0	0	0	0.036791	0	0	0
103930936	16.954	16.0538	17.1021	14.3232	15.569	14.7332	10.4041	11.9906	10.7441	11.8992	13.045	11.452
103952175	0.140194	0.28732	0.790762	0.663474	0.546351	0.782745	0.746241	0.97767	1.19571	0.377058	0.353937	0.421378
108867570	0	0.0308182	0	0.0316288	0	0	0.0800423	0.0322664	0	0	0	0.0361578
103947938	51.508	50.2668	53.4652	46.2169	45.568	47.9207	52.4954	46.3832	49.5008	47.0016	52.4837	58.2214
103964159	647.147	663.384	690.582	630.821	586.223	537.924	624.092	555.341	625.537	676.937	673.019	689.342
Novel00670	1.69062	1.10581	1.69077	0.907912	1.50696	1.4522	1.64664	0.385923	0.519189	0.851358	0.908128	0.691946
108867834	0	0	0	0	0	0	0	0	0	0	0	0
103950867	5.88136	6.17705	10.5832	13.6385	17.222	23.1745	6.79888	10.54	9.25641	11.6906	12.6066	7.65862
103964067	0.272275	0.146147	0.195018	0.231804	0.0568441	0.089096	0.117325	0.0765073	0.0765571	0.104614	0.0818327	0.187057
103949931	0.156813	0.0535636	0	0.0549723	0	0	0.055647	0.112161	0.137175	0.224937	0.131965	0.125688
108865938	0	0	0	0	0	0	0	0	0	0	0	0
103938906	0.0858328	0	0.040345	0	0.0418126	0	0	0.184177	0	0	0	0.154792
103951113	6.62579	7.29579	9.38322	10.1388	9.8407	9.90502	5.98387	6.79801	5.98972	5.18579	5.0527	3.82942
103932772	4.204	5.34283	4.61448	5.21165	5.65185	7.87789	2.76282	3.60327	3.31285	3.05728	3.46867	2.30129
103950273	15.599	16.378	17.02	20.7023	17.7711	18.9643	20.1633	18.6492	22.9268	14.8389	17.0407	15.2802
103938834	0.0949227	0.0972699	0.356941	0.199657	0.184963	0.163072	0.101053	0	0.871871	0.81696	0.47929	0
103943191	21.4312	21.1674	19.4417	20.3324	19.1584	19.9822	17.9018	18.8378	19.1956	18.4293	17.998	18.2575
103937647	0	0	0	0	0	0	0	0	0	0	0	0
103956292	0	0	0	0	0	0	0	0	0	0	0	0
103946759	0	0	0	0	0	0	0	0	0	0	0	0
103941018	0	0	0	0.11711	0	0	0.237095	0.0597355	0	0	0.0702828	0
108867238	0	0	0	0	0	0.0141035	0	0	0	0	0	0
103927339	0.466196	0.783468	0.841466	1.0198	0.526878	3.44387	0.754385	1.04036	0.61172	1.28395	1.17697	2.17472
103963801	2.14831	1.88411	2.50175	3.13457	2.59275	3.33325	1.94709	2.19067	2.55226	1.85313	1.68574	1.61719
103944403	45.3825	44.841	44.0443	45.8903	38.7769	42.0371	61.3015	57.416	54.8214	59.9856	65.153	58.6334
103933616	39.5795	44.133	35.4907	38.2896	40.2671	42.1048	26.875	32.1338	29.0299	32.7952	31.6745	27.4988
103949374	0.862568	0.664536	0.656995	0.523098	0.662491	0.621942	0.522815	0.938942	0.652655	0.582522	0.373541	0.461749
103952155	4.0862	3.42761	4.38528	3.72692	3.61117	3.78948	3.32995	3.10372	3.51121	4.31822	3.3322	3.34761
103966078	67.5578	57.0639	67.1882	87.9169	91.34	103.205	44.4272	53.9034	42.8954	56.601	44.3096	50.3452
103937807	2602.24	2540.17	3021.55	4525.18	4778.67	4559.67	1670.8	2016.28	1776.48	2232.02	2051.36	2169.51
103946075	0	0	0	0	0	0	0	0	0	0	0	0
103938228	0.287766	0.0884645	0.135262	0.40856	0.434565	0.444929	0.62802	0.432233	0.396472	0.448898	0.381414	0.882231
103939169	4.45107	0.469052	0.964483	0.547787	0.568984	0.555876	2.57091	1.98131	0.476351	0.866015	0.956365	0.683157
103952864	3.17486	5.21532	3.0302	8.89533	10.4602	11.304	4.97957	4.57633	3.56169	4.95391	4.86428	4.16671
103964932	0.193542	0.132218	0.166783	0.118734	0.204277	0.263224	0.154531	0.259559	0.169304	0.0694055	0.101796	0.0969541
103926841	1.97931	2.4339	1.99206	2.13058	1.61078	2.36024	1.43782	1.04929	1.58885	1.30268	0.940616	1.37181
103954829	0	0.112055	0.00734279	0	0	0	0	0.00838003	0	0	0	0
103932141	10.3417	10.4968	10.4091	9.87798	9.26791	10.2232	10.6031	10.7676	11.1078	9.79961	10.259	9.58743
103937386	11.9337	11.5892	10.8197	10.9488	9.85116	12.3738	11.2693	12.7499	12.3502	13.6175	14.6229	15.5783
103957881	0.714712	0.549289	0.167972	0.657692	0.261124	1.30458	0.760873	0.47925	0	1.05724	0.676644	0.42964
103963621	0	0	0	0	0	0	0	0	0	0	0	0
103948543	0.0159404	0.0816727	0.0749264	0.234698	0.139773	0.328616	0.101819	0.0171021	0.0209162	0	0	0.0383294
103952115	26.0992	26.9523	24.9377	29.4847	28.7189	25.7068	27.8088	25.2713	25.9431	27.206	26.6065	24.8536
103926521	3.10656	2.99854	2.82622	2.23428	1.24972	2.16919	5.78227	5.82732	6.18017	6.51172	7.56462	7.3253
103965138	16.7279	16.8638	15.8348	13.683	16.5995	14.0695	15.7472	13.1279	17.6816	15.7051	17.7921	16.8527
103962575	9.29247	8.5804	8.74363	9.48892	10.3762	10.5243	8.92312	10.0873	9.00654	9.33481	9.12217	9.46891
103962553	62.4253	67.6374	61.993	67.4482	69.4799	67.6865	55.5866	64.4651	64.0291	59.1494	62.2135	59.2788
103949866	0	0	0	0	0	0.181331	0	0	0.0692495	0	0	0
103938408	5.16056	4.73223	5.16234	5.51075	4.61529	4.87606	6.56446	6.50203	5.03517	7.30282	5.49536	5.93396
103939329	0.301546	1.5827	0.207423	0.402214	0.265128	0.265337	1.2606	2.2331	0.579036	1.47171	0.306374	2.8119
103943681	0.198511	0.0871797	0	0	0	0.0974372	0.0603805	0.152127	0	0.122036	0.0357976	0.0681897
103955760	0	0	0	0	0	0	0	0	0	0	0	0
103929745	13.9586	14.0942	15.0449	13.963	12.0553	10.7896	11.5942	12.8731	13.1722	15.3104	11.1874	13.8928
103944867	39.672	42.3193	40.3235	60.1148	56.5574	57.6912	27.5682	29.5276	26.1285	36.1443	38.6917	31.6132
103930798	0.300161	0.354904	0.694588	1.35982	0.607377	0.51566	0.393289	1.01565	1.06038	0.32292	0.029146	0.0277597
103959564	0.976348	0.43924	0.64921	0.400704	0.696026	0.45001	0.354919	0.281038	0.687428	0.230571	0.36072	0.171781
103952174	4.80994	5.71827	4.34512	4.97947	3.56959	4.2123	4.06047	4.27353	4.5856	4.12354	4.38772	4.69858
103949714	8.17932	8.6226	8.63792	7.79608	8.43466	7.92521	7.02746	7.12291	7.9548	7.2404	6.82898	7.44375
108868315	0.557913	0.19057	0.524485	0	0	0.159744	0.197982	0.598574	1.22011	0	0	0.447176
103941827	0	0	0	0	0	0	0	0	0	0	0	0
103949024	37.1234	40.0708	41.2876	43.7384	44.0379	42.962	36.1725	38.8291	46.9282	42.5701	45.9791	46.2198
108865994	11.0948	11.7364	11.4255	10.623	10.5078	10.7196	10.1289	13.3541	11.2231	12.7422	10.3444	10.5575
108865369	0	0	0	0	0	0	0.0351915	0	0.0867503	0	0	0
103943596	13.5092	12.8615	12.0539	12.467	11.3704	11.1385	11.3632	12.8741	11.7328	10.4108	10.2366	11.4134
103941919	0	0.0574641	0.0395381	0.0147439	0	0.0361267	0.0149248	0.0150411	0.036791	0.045247	0.0353937	0
103955441	0.0308031	0	0.057915	0.275357	0.240087	0.052918	0.0655851	0.016524	0	0.149124	0	0
103963153	23.4344	23.9124	21.8043	22.8457	23.0797	23.5431	20.401	20.8027	21.3966	21.3466	23.0654	20.7271
103953617	4.3241	4.24563	4.47322	4.43341	6.04611	6.96234	3.96777	4.42572	4.17825	4.10697	2.60358	3.71961
103956261	2.37136	2.04028	2.82866	2.76447	2.26678	2.4693	2.72695	3.07222	2.74465	3.08065	2.65453	3.16033
103929882	0	0	0	0	0	0	0	0	0	0	0	0
103936372	17.9097	19.7533	17.0673	19.6093	18.9515	19.8998	11.8279	11.9201	13.7507	6.67394	5.66299	4.93012
103951629	3.40531	3.00147	3.40276	2.22892	2.36649	2.39324	2.7126	2.88702	2.74971	2.12637	2.91582	1.66055
103965035	4.26665	4.5548	4.2414	3.59675	4.30886	4.61226	4.54221	5.50985	4.89685	3.82313	3.27651	4.12517
103959943	21.8754	16.3752	21.2041	20.3069	17.4368	19.7863	20.6768	20.5615	21.9555	19.7918	18.975	20.1232
103933563	252.838	260.704	301.221	359.758	372.513	357.03	126.623	135.748	148.525	174.256	173.327	159.72
103933014	0.862289	0.392716	0.930716	0.57098	1.08903	1.1796	0.883981	0.513962	0.754302	7.18085	0.564397	0.383966
103958552	7.84004	9.50279	7.38404	11.5218	13.7805	15.6423	5.15421	7.67385	6.71747	6.53044	5.77917	5.4867
103929780	9.8835	10.8976	9.34706	10.0409	9.14782	10.68	9.34338	10.3705	9.5968	9.65466	10.0557	11.0271
103958505	0	0	0	0	0	0	0	0	0	0	0	0
108865923	0.905224	1.37286	2.00833	1.29473	0.952496	1.61733	1.42626	1.08774	1.47286	1.16863	1.05126	1.34952
103927994	0	0	0	0.031149	0	0	0	0	0	0	0	0
103961176	192.992	127.636	165.724	67.566	70.9521	68.2581	258.389	240.063	243.408	248.413	297.23	302.718
103966647	13.8012	15.4986	14.6094	14.9121	14.6988	12.2121	12.7201	12.8192	14.0409	13.8307	14.3668	12.1832
103931604	7.83007	9.84516	8.71465	11.6895	10.2373	8.77448	9.62927	10.9113	10.658	10.7476	10.4521	10.2525
103932240	37.5185	34.3036	36.9391	44.798	42.1014	43.0051	36.6876	32.9534	30.8577	30.2592	31.6772	31.6523
103958254	2.7621	4.03998	3.10705	3.5752	3.22007	3.77178	2.26192	3.39399	1.79666	3.12392	2.68203	2.98021
103950897	0.0645266	0	0.0303302	0.056551	0.0104778	0.0554265	0	0.0807674	0.0705572	0	0.135755	0.0905083
103930460	0	0	0	0	0	0	0	0	0	0	0	0
103958774	0	0	0.0216146	0	0	0	0	0	0	0	0	0
103941692	1.28576	1.63126	1.75553	0.965864	1.58078	1.23591	0.977717	0.919645	0.843557	1.28445	1.73897	0.993753
103948759	0	0.15329	0	0.983261	0.43723	0.128494	0	0.160493	0	0.0804667	0	0
103937553	21.4364	27.2456	26.9893	23.7855	26.3704	20.2217	20.8682	18.3784	19.275	19.8873	21.8851	19.8662
103947715	5.18266	6.3357	5.25677	5.70548	4.60643	4.06125	4.69461	5.51159	5.07049	4.27138	5.64308	4.37261
103937442	0.198965	0	0.149635	0.292946	0	0	0.211815	0	0	0.0428101	0	0.047842
Novel00228	0	0	0	0	0	0	0	0.0206841	0	0	0	0
103956054	29.8611	31.3558	28.9345	28.1317	26.2654	29.8306	25.5464	28.5276	28.5426	27.168	27.1941	25.469
103959412	6.1671	10.8471	9.77803	3.87213	7.75722	6.20662	12.0039	9.52982	9.42074	17.7751	17.9516	14.6078
108865718	0	0	0	0	0	0	0	0	0	0	0	0
103946963	3.1415	2.61987	1.82223	2.267	3.43515	2.12432	2.06356	2.42027	1.64447	2.64264	1.70857	1.56703
103953579	0.855578	0.229621	0.670262	0.214236	0.317551	0.297467	1.40963	1.15834	1.38994	2.38879	0.488575	0.489828
103965234	0	0	0	0	0	0	0	0	0	0	0	0
103947586	44.3636	49.6119	45.1144	44.9879	45.1546	39.6158	54.7083	47.3841	53.8627	55.4991	55.6075	60.1832
103951111	0.231785	0.211126	0.108949	0.108339	0.0878202	0.0442437	0.0548344	0.124339	0.185861	0.0831198	0	0
103943098	0.0473791	0	0	0.0498276	0	0.162789	0	0	0	0	0	0.0569626
103926573	0.21316	0.109215	0	0.0560439	0	0.0228873	0.283659	0.0857606	0.139849	0.114661	0.134537	0.0961036
103942430	23.317	21.8415	21.4238	17.3058	16.6069	16.0816	26.1286	23.3175	26.216	22.8971	26.6704	28.0708
108867354	0	0	0.356941	0	0.369925	0	0	2.44418	0.498212	0.40848	0	0
103960925	0	0	0	0	0	0	0	0	0	0	0	0
103931000	4.34578	6.07659	4.54827	3.8274	3.83772	3.93518	5.62924	3.60597	5.1967	4.30679	5.16146	3.06282
103947557	3.1986	3.3352	2.91024	3.04915	3.10722	3.18936	2.12077	2.65908	2.12307	2.9481	2.13688	2.24888
103950066	23.9846	23.0266	21.453	27.1097	26.5892	26.2026	21.4185	22.16	18.119	22.9974	22.9863	22.6209
103945703	0	0	0	0	0	0	0	0	0	0	0	0
108867015	0	0	0	0	0	0	0	0	0	0	0	0
103949106	519.203	580.401	602.581	572.345	621.97	545.42	489.652	530.531	464.082	524.067	547.746	524.3
103967449	0.395979	0.156065	0.243396	0.0961021	0.207735	0.0915747	0.145922	0.0653596	0.059952	0.294925	0.134575	0.183106
103930740	1.92816	1.96448	2.21891	1.79472	1.86777	1.21838	2.21785	1.65257	1.81755	2.24126	1.79049	2.10501
103960395	10.683	11.1932	9.59157	12.1819	9.85276	10.5426	8.91311	12.6528	9.92268	8.9749	9.12912	9.63294
103933658	9.09761	9.82131	9.00301	8.74879	8.84173	9.19099	7.53292	9.21436	10.444	8.8127	9.28176	7.64296
103952988	5.11962	5.55181	4.88296	4.86145	6.51337	5.3369	4.8682	4.23953	5.7394	4.09074	3.82735	4.21301
103954963	31.4168	36.5344	30.6406	36.8766	36.7229	34.6003	22.2555	20.7878	19.6597	25.0644	27.6764	22.3989
103966669	3.93992	3.39335	4.31738	3.27924	3.39114	2.92751	5.19795	3.99367	3.42537	3.66657	3.53937	4.2719
108866786	0.175242	0.0598584	0.192199	0.0614328	0.0284558	0.100352	0.0310934	0.0313356	0	0.0314215	0.0368684	0.0351148
103941230	15.6279	18.9116	17.5169	21.1883	14.4452	19.83	14.8598	16.958	19.1917	15.4477	17.3668	18.1199
103964213	1.78333	1.6845	1.96682	2.06409	1.37832	1.83991	1.5485	2.30878	1.83017	2.25081	1.86126	1.42537
103927550	0	0	0	0.113414	0	0.694744	0	0.0578503	0.636768	0.638099	0	0
103963593	0	0	0	0	0	0	0	0	0	0	0	0
103951562	0.0904226	0	0.0425024	0.0950955	0.190876	0.129451	0.224613	0.242531	0.355944	0.226983	0.171213	0.235544
108865626	0.0276139	0	0	0	0	0	0	0	0	0	0	0
103957975	11.9527	5.75171	15.1845	7.68663	12.9436	6.10472	6.83521	8.968	8.4777	5.08277	11.469	6.74826
103944246	0	0	0	0	0	0	0	0	0	0	0	0
103928125	3.42513	2.76029	2.77692	2.51484	1.03469	1.68551	4.58227	6.05919	5.72168	6.84758	5.79734	5.7499
103955078	0	0	0	0	0.0191341	0	0	0	0	0	0	0
103946060	3.21513	2.59265	2.181	2.35345	1.59292	1.75745	4.17152	5.05658	4.23072	5.96465	4.32369	5.17226
103941161	16.2413	17.7686	16.1963	14.2144	17.1784	18.0836	11.9463	16.142	14.5602	14.7651	11.0934	11.9199
103960061	0	0	0	0	0	0	0	0	0	0	0	0
103963329	1.1566	1.65209	1.54858	2.4696	1.63905	1.73107	1.71635	1.56051	1.54062	1.18773	0.995448	1.24306
103943780	0.0202352	0.0622067	0.152182	0.106405	0.0394295	0.139052	0.0215421	0.10855	0.132758	0.152386	3.21844	0.170298
103960706	5.21487	8.07082	6.14065	7.94386	4.6879	5.07976	8.69954	10.6707	7.90085	13.216	10.1796	12.5717
103942648	0	0	0	0	0	0	0	0	0	0	0	0
103964031	0.0628093	0.0965436	0	0.0165138	0.0611938	0.0134879	0.100299	0	0	0	0.118928	0
103935388	7.03297	5.57933	6.95532	11.4642	8.57762	13.0098	2.65184	4.29685	3.0886	3.84765	3.1588	3.32452
103953071	10.9324	13.9155	13.1916	12.5937	13.8586	13.5733	9.11215	10.2133	11.6271	10.3741	9.97346	12.0388
103958778	0.414732	0.944416	0.682295	0.363471	0.572425	0.395826	0.748127	1.01351	0.891869	0.768418	0.785284	0.817185
108866818	0	0	0	0	0	0	0	0	0	0	0	0
103965193	1.38646	1.22017	1.76341	2.23005	2.54268	3.39065	0.850874	0.910004	1.54101	1.8601	1.87369	1.05898
103943209	16.4746	15.9236	15.0592	17.2755	15.8406	16.5406	14.0666	13.0185	13.7821	16.0468	13.6522	15.0498
103945232	0	0	0	0	0	0	0	0	0	0	0	0
Novel00222	2.05505	1.87821	2.26609	2.17294	1.69916	1.79386	2.09317	2.18099	2.28841	1.57749	2.04725	2.5108
103947424	4.16226	3.95809	3.03639	2.66144	2.17359	2.6886	3.36763	4.57278	4.41291	5.0152	5.96864	5.04421
103940934	0.0753106	1.15759	0.141597	0.158405	0.220121	0.194069	0.320698	0.969591	1.77874	0.162042	0.380263	0.633808
103929742	0.830352	0.98179	1.41109	0.80609	1.05792	1.23447	0.577988	0.788076	1.21526	0.584088	0.564397	0.422362
103956326	0	0	0	0	0	0	0	0	0	0.0378028	0	0
103952857	0.0113623	0	0.170905	0.0716971	0	0.0390397	0	0	0	0.0244477	0.0573713	0
103928910	1.93376	2.19731	2.26504	1.09885	1.09395	1.47351	1.52739	1.07917	1.2073	0.822086	0.73821	0.712472
103933217	16.6782	15.5781	15.9255	14.7633	14.4597	15.0304	15.5206	14.5155	17.1717	13.9378	15.2775	16.5422
103926918	0.0282999	0	0.0266043	0	0.0551441	0.0972354	0	0.0303624	0.557007	0.0304457	0.0714469	0.544388
103967301	0	0	0	0	0	0	0	0	0	0	0	0
Novel00787	0.504697	1.12055	0.316305	1.32695	0.163905	1.15605	0.179098	0.631726	1.54522	1.4479	1.06181	0.303392
103959951	0	0	0	0	0	0	0	0	0	0.0137497	0	0
108865751	0	0	0	0	0	0	0	0	0	0	0	0
103958665	0	0	0	0	0	0.0275399	0	0	0	0	0	0
103956863	17.1711	18.1628	16.8409	27.6364	28.8529	25.764	11.6649	12.9602	11.5767	8.369	10.1391	8.55428
103966730	12.2916	12.6772	10.7619	12.7259	12.4098	12.1173	9.94973	10.6764	12.1173	9.88346	10.1095	8.9012
103964491	62.4673	73.7024	71.7778	60.3026	64.6887	67.215	64.0912	64.3405	68.4219	68.2425	66.9161	74.262
103944427	58.2963	59.6593	57.4868	66.0839	67.7157	62.9597	62.816	61.0445	64.7794	61.5623	67.0347	68.6831
103951709	1.26884	1.35932	2.06032	0.985646	1.03954	1.20137	1.07449	0.448615	1.04057	1.11686	0.764437	0.589395
108866309	0	0	0	0	0	0	0	0	0	0	0	0
103931658	9.31848	7.93934	7.3499	7.96254	8.20188	7.30697	4.11468	6.04022	5.90521	7.00613	7.4409	6.04727
103938179	0	0	0	0	0	0	0	0	0	0	0	0
103951121	5.06274	5.66492	5.01507	5.5994	6.94528	5.22479	4.99997	4.77519	4.79702	4.68138	3.84239	5.35739
103963465	13.827	13.4589	12.5738	14.5891	14.3225	15.1115	11.1763	13.0733	11.0084	12.4286	11.3699	10.1228
103965436	23.8606	22.4847	20.8046	18.0862	17.99	16.8173	19.767	19.6085	20.3405	18.7225	21.6221	21.335
103967547	0.122317	0.250682	0.517445	1.0291	0.953364	0.945598	0.130216	0.131231	1.04324	0.263182	0.926412	0.808819
103940065	0	0	0	0	0	0	0	0	0	0	0	0
108865797	0	0	0	0	0	0	0	0	0	0	0	0
103934220	0	0	0	0	0	0	0	0	0	0	0	0
103964166	30.137	33.881	28.9977	45.305	41.2624	39.7982	61.1868	61.3319	56.3112	93.0226	91.0676	89.6643
103932538	78.4293	74.3332	82.0878	58.4653	61.1189	53.0024	71.9895	65.3668	72.0706	68.5948	75.0848	73.8181
103945570	14.6508	16.6432	17.5209	13.8796	14.561	13.31	14.489	17.6781	15.5391	15.6772	17.0065	15.8434
103958007	0.131116	0.201538	0.12326	0.0344731	0.063872	0.0563126	0.104688	0.211008	0.129033	0.0705289	0.0413775	0.0788188
103945565	2.80601	4.04263	2.22	2.62962	3.08572	3.05462	2.2774	2.14611	2.62473	2.60032	2.34969	2.70555
103939136	3.41551	2.94586	2.83122	3.42645	3.12093	3.95096	2.60867	3.26788	2.61355	2.46683	2.32421	2.30418
103931050	10.3492	11.6819	10.6122	11.604	11.7738	11.5976	9.20392	8.98523	9.73559	9.72929	8.60209	9.0352
103963260	48.6889	45.4957	47.0078	41.5245	45.6497	45.6866	62.0013	60.8507	50.7192	56.4385	61.7665	61.1168
103957730	0.930855	0.753058	0.59874	1.33963	0.859181	0.883745	0.260783	0.788444	0.899996	0.263536	0.185531	0.589022
103937166	0.0453739	0.104616	0.0213276	0.0238594	0.0884136	0.0292312	0.0483044	0.0608509	0.223265	0.122036	0	0.0545518
108865785	4.37771	3.98404	4.71978	2.8332	2.83347	4.6281	2.44429	3.80996	3.25372	3.91921	3.13014	2.24514
103928389	0.270926	0.264405	0.351719	0.13568	0.414791	0.210554	0.192283	0.484452	0.490923	0.180433	0.390851	0.356749
103941932	3.06915	2.84303	3.08588	3.34532	2.72287	2.85455	2.81297	2.81307	2.8937	3.10506	2.23217	2.33371
103960125	25.2496	24.1857	26.204	24.9628	23.8349	26.5431	27.1863	30.7072	24.5594	28.5037	28.0279	27.8003
103950331	0.0886151	0.103779	0.160661	0.0599108	0.0555016	0.0380589	0.0808614	0.101864	0.0830546	0.115763	0.10387	0.0608797
103930414	0	0	0	0	0	0	0	0	0	0	0	0
103962854	0	0	0	0	0	0	0	0	0	0	0	0
103945172	3.51353	3.56751	3.23594	3.11364	3.06173	2.64115	2.71135	3.3448	3.38867	3.15442	2.47199	2.53453
103947227	66.3736	65.4014	59.7812	65.1265	66.1039	68.0391	74.7667	76.3668	69.4193	75.3065	81.7623	68.0916
103950646	4.97526	5.15195	4.99718	6.31557	5.9188	5.61567	4.87844	5.62816	5.4517	5.23981	6.22526	4.57542
103960753	3.00953	3.08395	3.30294	3.43004	3.09578	3.23439	2.87606	2.79334	2.14897	2.15346	1.81998	1.66609
103927255	21.4369	16.5826	17.9133	14.841	14.705	16.0285	20.3494	22.2801	22.7415	19.4826	21.0014	19.3693
103960458	2.10053	2.76972	2.45382	2.58268	3.03966	2.4809	2.02244	2.36961	2.59408	1.97732	2.06663	2.30258
103928970	7.67598	7.88022	7.13662	9.3317	10.3465	9.87203	5.33787	6.6941	5.41488	5.10632	5.12032	5.35091
103941516	1.61561	2.5269	1.91849	2.17976	1.19089	1.90817	4.8317	4.47022	4.92323	5.68315	4.84358	4.60042
103960449	22.3524	22.0511	23.0417	21.4886	21.8355	22.1529	20.5641	22.3049	22.5343	21.4856	23.4254	22.9017
103934138	77.2203	83.2227	94.6636	100.253	91.016	75.2122	100.019	86.0858	107.73	112.152	111.65	127.201
108865891	3.92095	2.67861	3.07169	4.58176	6.47295	3.46154	3.71039	6.54377	8.14606	5.15564	6.5993	5.89257
108868125	0	0	0	0	0	0	0	0	0	0	0	0
103933959	4.90716	4.34562	4.29991	4.1095	4.83997	4.82657	3.46661	4.77732	3.55732	4.36678	4.05312	3.6054
103932717	0.506609	0.920731	0.593072	0.502632	0.46564	0.418741	0.671616	0.758891	0.865426	0.668422	0.929084	0.873401
103930685	3.23609	2.77168	1.95246	2.13343	4.42342	3.8999	1.69684	2.90192	1.26754	1.19513	2.49976	1.10332
103935146	0.0403212	0.0826364	0	0	0	0	0	0	0	0	0	0
Novel00543	3.08349	2.95165	2.96237	3.13211	3.57571	3.48198	2.1137	3.66324	3.18746	2.67001	2.37337	2.3509
103939339	26.4946	25.6329	25.6117	22.0309	22.8557	25.3815	24.5354	28.325	26.1843	27.677	24.362	29.5109
103931105	0	0	0	0	0	0	0	0	0	0	0	0
103951236	5.47056	6.12945	6.92297	5.51618	4.94915	6.51929	5.19989	5.27265	5.42309	5.48113	4.51518	4.9509
103945769	0.291603	0	0	0.0766681	0.0710256	0.0626196	0.077609	0	0	0.0784282	0.0920236	0.0876465
103944532	3.67537	4.80646	3.55387	4.03097	4.41637	4.34469	4.71393	4.37511	4.22555	4.25531	3.53484	4.20838
103956905	0	0	0	0	0.0322844	0	0	0	0	0	0	0
103928064	0.567173	0	0	0	0.110517	0.0974372	0	0	0	0	0.572761	0
103932665	11.5376	11.1634	10.3904	10.7214	10.523	10.6235	11.9849	11.9982	11.0392	12.0111	11.9621	11.9314
103952524	3.48764	3.05155	2.24463	2.3418	2.22173	1.93574	1.77077	2.21631	3.55544	2.1358	2.03192	3.19321
103965008	3.89715	4.02309	5.31906	2.27697	2.19377	1.58698	5.22447	2.47773	4.09092	2.88826	3.97198	2.25595
103955795	1.34602	1.50345	1.59437	0.905975	1.20649	1.01745	1.36131	0.938679	1.27165	1.20191	1.08743	1.39173
103937428	5.92041	2.40544	0.781148	0.458785	8.94567	0.535312	0.375956	0.936067	0.817734	0.536363	1.18001	2.67235
103949808	1.07417	1.12825	1.81767	1.83574	0.837237	0.668947	1.62956	1.44058	1.6209	1.84899	2.03392	1.67889
103949036	16.3884	17.0857	18.6664	12.8641	16.0594	15.7297	19.1915	18.1434	19.229	16.7878	19.3381	19.8461
103963072	9.24408	10.3216	9.68531	7.70277	8.02625	8.65199	7.48933	8.38709	8.92899	7.57545	7.55244	7.20112
103926903	0	0	0.0166019	0	0	0	0	0	0.0231727	0.0189991	0	0
Novel00452	1.52607	2.34571	2.69613	0.996169	1.1792	2.05668	1.82071	2.48417	1.69172	0.820892	0.963192	1.99293
103936894	16.9101	17.9392	17.3876	15.3559	15.6965	15.397	13.8697	14.9849	15.0976	15.0533	13.7875	13.1317
103960571	0.0157748	0	0	0	0.0614763	0.0135501	0.0503809	0	0.0620968	0	0.0199128	0
103960250	15.0806	15.3322	14.0022	15.5577	16.0269	14.7981	12.9768	15.8713	15.9724	11.9861	12.6127	21.6474
103946072	0.476821	0.298596	0.34864	0.250731	0.774262	0.614364	1.01523	0.284207	1.04277	0.39898	0.501582	0.38218
103947021	9.48661	9.27233	9.42588	6.82794	6.9568	7.08182	8.39373	9.05783	9.24339	7.78515	8.35453	8.592
108866684	3.16409	1.90217	1.42776	1.41978	0.945364	1.01467	1.75159	2.35365	2.15892	1.08928	1.49112	2.1303
103958519	4.42392	4.65583	5.33104	4.3292	4.90922	4.33554	3.55496	3.92168	3.05931	3.50979	3.2881	2.64911
103940082	0.0424939	0	0.0798956	0.163863	0.151803	0.0243341	0	0.182363	0.223034	0.121909	0.0894012	0.0851488
103967735	0	0	0	0	0	0	0	0	0	0	0	0
103938474	0	0	0	0.243649	0.112859	0	0	0	0.151997	0.124621	0	0
103945138	22.0145	23.5493	22.4992	22.0598	21.7293	20.4959	20.4568	21.5913	19.0619	19.6329	20.159	22.5649
103943813	49.3555	48.8236	53.9842	45.6412	45.5816	44.5742	53.0191	57.3772	54.5695	58.9654	49.0827	50.309
103964577	0.408026	0.657039	0.42011	0.265641	0.662552	0.534069	0.723965	0.750451	0.815835	0.6898	0.441478	0.630719
103953576	10.0625	7.35662	7.05716	7.38213	7.72338	6.52047	4.64473	5.98868	9.75098	5.23638	22.019	8.43921
103934512	5.12583	5.59685	4.79163	4.65379	5.7141	5.13677	4.53718	4.45925	4.98772	5.18402	4.44689	4.80086
108866789	0	0	0	0	0	0	0	0	0	0	0	0
103962904	19.6519	24.0286	20.681	17.11	15.3575	16.3467	14.6987	16.1217	13.7688	16.6363	16.0635	17.7617
103953223	1.64775	1.9955	1.90108	1.4966	1.19187	1.15803	1.24919	1.24553	1.6871	1.06093	1.16605	1.11059
103952331	4.18493	4.56658	4.31697	4.61531	5.2564	3.79876	2.51659	3.70115	2.46364	2.73785	2.62707	2.92367
103947566	0	0	0	0	0	0	0	0	0	0	0	0
103949863	4.19851	3.67381	4.23524	3.65525	3.51429	3.71929	3.24148	4.1598	2.93179	3.81772	3.37346	3.05499
103949837	1.57369	1.86069	1.3656	1.59136	1.3563	1.94098	1.15984	0.844188	1.61487	0.846503	0.713098	0.970257
103936354	0	0	0	0	0	0	0	0	0	0	0	0
108867308	0.759382	1.6119	1.07082	1.14089	0.73985	0.838656	0.173234	0.931115	0.427039	0.291771	0.0684699	0.521706
103948294	1.55721	1.46908	1.90541	1.24776	1.39675	0.636954	1.26308	1.90937	0.973	1.83484	1.43527	2.40711
103941133	1.01095	0.776961	0.079198	0.442998	0.0820789	0.289459	0.717495	0.361542	0.221086	0.0906335	0.212689	0.202573
103952486	0.289057	0.30518	0.222331	0.303995	0.187748	0.15048	0.195825	0.084579	0.218377	0.339244	0.199026	0.558146
108867890	0	0	0	0	0	0	0	0	0	0	0	0
103948009	25.9392	29.2454	26.275	22.5454	20.3539	18.5456	25.4277	23.2109	27.4124	36.7456	34.8399	40.4341
103926940	378.257	386.196	413.735	450.351	442.965	425.93	404.796	387.634	392.812	419.916	414.22	403.068
103931913	4.11697	3.02136	3.25718	4.72984	3.93165	4.25997	3.34139	3.90679	2.35338	3.34742	2.74424	3.44683
103956676	0	0.301223	0.644797	0.257621	0.477323	0.210415	0.0521566	0.105126	0.192856	0.632485	0.247375	0.353413
103931933	0	0	0	0	0	0	0	0	0	0	0	0
103966775	0.148806	0.174269	0.379701	0.335348	0.331379	0.51128	0.362095	0.25088	0.30683	0.160089	0.18784	0.383368
103934243	0.518786	0.878319	0.445293	0.593039	0.197782	0.116249	0.216114	0.241998	0.621532	0.75225	0.313199	0.244065
103933414	0	0.0149089	0	0.015301	0.0283498	0.0124973	0.0154888	0	0	0.0156522	0.0367311	0.017492
103934112	19.2475	18.1882	18.5748	15.886	17.619	15.4429	17.1505	17.8136	16.0276	13.9563	18.2668	18.4363
103952138	34.7593	32.3105	33.9415	31.2158	28.9596	30.9512	33.0763	36.6887	39.7021	33.0567	31.8116	31.2905
103948765	0	0	0.00670487	0	0	0	0	0	0.00935854	0	0.00900309	0.0342994
103955326	1.12383	0.857017	1.35133	0.261119	0.254633	0.448993	0.0139117	0.112161	0	0.140586	0.230939	0.0628441
103965039	56.4747	55.8995	55.769	52.6918	54.3891	54.0695	52.8596	56.9444	53.5118	55.5951	58.0405	54.5588
103930202	0	0	0	0	0	0.0343309	0	0	0	0	0	0
103956922	2.5152	2.92631	2.2406	2.42572	2.75014	3.0662	1.34467	2.09753	1.16737	1.71335	1.19235	1.06961
103948386	4.3354	4.07431	4.32905	1.03946	0.765991	0.926174	6.69593	3.71145	5.5708	4.42246	8.02465	6.72473
103947512	1.77883	1.77484	2.15632	1.67383	2.09793	1.56817	3.58809	2.05913	3.19402	0.856129	1.8909	1.91352
103940183	0	0	0	0	0	0	0	0	0	0	0	0
103949644	0.778959	0.74754	0.476567	0.663174	0.614367	0.817794	0.934573	1.52554	0.908544	2.0618	1.13937	1.60547
103932488	8.09144	7.88206	8.3579	38.1706	16.967	14.1295	12.5488	5.4659	10.0492	11.8215	11.9793	13.0109
103946605	25.2814	21.9232	28.6921	21.0778	18.9228	20.2885	20.9916	19.5836	19.8484	19.2737	16.2677	18.9991
103934768	24.1516	21.5516	25.7153	20.3997	23.4661	19.3276	22.302	21.6788	20.34	22.271	21.8806	19.7086
103952159	17.5982	16.8526	17.7658	15.9184	17.8651	17.7471	13.4509	15.785	14.8602	15.3198	15.5887	13.5093
103939497	0.0351837	0	0	0	0	0	0	0	0	0	0	0
108866435	1.3385	0.665015	1.37269	1.02376	0.553241	1.42845	1.03632	1.69714	1.70309	2.26906	1.3824	2.58453
103927690	3.96233	3.65188	5.0033	5.83148	3.70052	4.52126	4.6176	3.76059	4.56851	3.94747	4.85373	4.22823
103952966	0.212554	0.653431	0.845387	0.636226	0.207087	0.112356	0.104438	1.50861	0.36472	0.404571	1.1558	0.825618
103936986	10.9113	12.3741	11.376	9.89333	10.9122	10.3287	9.13721	9.94689	9.90167	8.56627	9.33251	8.50038
103942251	0	0.137592	0.0252453	0.225937	0	0.0461343	0	0.057623	0	0.0866716	0.0338987	0
103943648	0.0882931	0.98393	0.103754	0.104463	0.0860222	0.056881	0.117494	0.0947279	0.0868904	0.0949877	0.111454	0.0928834
103941728	0	0	0	0	0	0	0	0	0	0	0	0
103935622	7.53584	7.56941	8.14187	7.31236	9.21713	7.20653	7.96483	8.1723	8.37648	7.05737	6.62118	7.44691
103934276	2.77366	4.29123	2.76085	3.24111	3.10855	4.2044	3.24229	4.76517	3.71082	3.06197	4.37082	4.2501
103956807	32.3367	33.6565	26.6176	28.1345	26.6727	28.0446	30.2259	28.1569	27.5696	25.5452	31.3538	31.4588
103942043	14.5206	12.2861	12.2932	11.705	11.7129	11.6785	10.3287	11.2795	11.2617	11.8515	12.0627	12.5228
103959556	0.204869	0.159551	0.12326	0.0775644	0.151696	0.0844689	0.235549	0.13188	0.107528	0.0528967	0.082755	0.0197047
103956198	18.418	18.9358	19.0602	18.3773	18.3002	19.4292	16.9176	16.1348	16.5375	15.6223	17.6387	18.7762
103936260	4.18107	4.00981	3.81297	4.54747	4.45651	5.06482	5.15491	5.38677	4.9704	4.86332	3.96965	5.49939
103934246	37.7521	43.9793	43.7459	47.7872	49.0415	48.6154	40.6963	40.171	40.6975	42.682	41.1602	39.9477
108868593	0	0	0	0	0	0	0	0	0	0	0	0
103950215	9.29381	9.69505	9.78103	9.45645	9.54826	9.58773	9.37462	11.2823	10.4449	10.9833	9.35605	9.72671
103954330	0.116529	0	0.175275	0.220592	0.0454128	0.0800762	0	0.0250044	0.122323	0.0752188	0.0588386	0.16812
103950549	2.14131	2.22837	2.21118	2.78871	2.22676	3.01154	2.74025	3.21393	3.87247	2.88854	2.84306	2.90792
103938667	23.2431	23.7356	23.1336	22.0379	20.2595	18.9307	22.9921	20.0702	24.7043	22.1119	22.6512	24.1318
108866239	10.6837	19.1588	17.8717	15.5319	13.1642	10.7965	12.21	12.4737	11.3386	13.6911	9.51968	11.3336
108866145	0.189189	0.193867	0.0889265	0.198966	0.73729	0.893792	0.201407	0.202977	0.62061	0.508833	0.119408	0.341185
Novel00139	0.846745	1.11559	2.04688	1.20854	3.12308	0.883186	3.47695	0.584007	1.82531	1.69176	2.29041	2.54505
103952339	0.730175	1.07745	1.22184	0.998283	1.02441	0.715008	0.310934	0.658047	0.632346	0.471323	0.460855	0.316033
103950998	2.47246	1.86415	1.57789	1.36354	2.04656	1.60578	1.53007	1.79	1.62212	1.76247	2.24561	1.46212
103967464	0.121621	0.166171	0.114334	0.0426355	0.0131659	0.0232154	0.129476	0.594431	0.0531952	0.0436143	0.068233	0
103944055	67.1188	60.1589	59.3701	54.3175	57.3408	62.727	64.0531	67.9004	60.547	58.4032	59.7015	64.6721
103941371	37.1397	28.6959	39.575	19.7828	10.9575	15.6468	87.4006	67.9456	75.7757	26.7286	37.5485	51.1234
103944555	0.873514	1.25979	0.608278	0.680486	0.646165	0.819798	0.998814	0.659494	0.912701	0.591692	0.449228	0.486205
103946578	2.84934	4.75744	3.39042	2.72418	3.1449	2.94385	1.84548	2.2019	1.9086	1.41479	2.314	2.15603
103928733	2.65093	1.57047	2.88149	3.57204	2.70382	2.56171	6.79079	7.55473	8.26126	8.68948	7.73835	7.71887
103936314	0	0	0	0	0	0	0	0	0	0	0	0
103942383	0	0	0	0	0	0	0	0	0	0	0	0
103927579	0	0	0	0	0	0	0	0	0.00842642	0	0	0
103953938	1.10615	2.81757	1.6638	2.69225	1.26245	1.81886	3.0281	3.96719	3.81521	4.21608	1.43621	3.49573
103930760	3.07029	2.70183	2.75588	3.39315	3.43073	3.57599	2.75153	1.84244	2.45818	2.55663	2.32103	2.85713
103944195	5.17595	4.74366	8.01833	11.1169	13.992	21.6664	4.03567	8.32975	8.22648	5.60761	9.57045	5.95996
103939426	0	0.0137188	0.0125856	0	0.0065217	0	0	0	0.0614836	0.0144028	0	0.0160957
103936507	17.7371	18.6355	17.6179	17.7719	15.1064	17.66	16.4186	18.1682	16.2389	17.7734	15.6221	16.4408
103937466	10.7731	11.4392	9.19662	13.3496	14.4429	14.7184	8.65754	9.24011	10.4739	8.45836	9.20488	9.74118
103930210	0	0	0	0	0	0	0	0	0	0.0368553	0	0
103940978	0	0	0	0	0	0	0	0	0	0	0	0
103956373	62.5493	55.9199	56.3539	61.1446	59.5699	63.5575	45.5551	48.9511	43.861	50.3052	46.2503	48.2914
103928134	1.03059	0.639203	1.37677	1.08385	1.10978	0.675584	0.490831	1.01841	1.17436	0.262594	0.54776	0.423886
103940719	2.9919	3.71212	3.75018	3.76348	3.54366	3.36362	2.95093	4.07538	3.73338	2.57185	3.49902	2.68018
103958772	16.1526	16.5695	15.1526	13.2944	14.9528	13.4479	13.0017	14.1137	13.935	12.5861	12.6922	11.759
103930450	14.0818	15.1461	14.114	13.9633	13.1007	12.7325	12.1508	11.4731	12.059	13.9193	13.1246	13.5441
108866141	0	0	0	0	0	0	0	0	0	0	0	0
103938965	0	0	0.0611172	0	0	0	0	0	0.0853062	0	0.0410331	0
103935143	0.350484	0.646471	0.131794	0.0737193	0.204882	0.361267	0	0.526438	0.36791	1.50823	1.15029	0.589929
103962002	0.225815	0.224168	0.159214	0.163271	0.0962531	0.0787999	0.1803	0.204417	0.0648164	0.144244	0.0356312	0.296944
103959638	1.14075	1.18271	0.946236	0.479881	0.261508	1.15279	0.214311	0.748731	0.422636	0.534212	1.0334	0.258164
103957431	0.138279	0.269227	0.233989	0.203595	0.134722	0.0237555	0.161931	0.207699	0.12701	0.0892582	0.366558	0.149624
103926715	0	0	0	0	0	0	0	0	0	0	0	0
103966041	0	0	0	0	0.0266346	0	0	0	0	0	0	0
103944162	7.11531	5.65614	5.98488	13.9386	15.1971	12.2936	3.25875	3.26667	3.03378	2.78516	2.67192	2.03586
103963089	0	0	0.0199998	0	0	0.0091371	0.0226485	0	0.0279154	0.0457752	0.0268551	0.0511556
103937435	0	0	0	0	0	0	0	0	0	0	0	0
103947567	22.7934	23.4741	18.1363	14.999	15.2596	14.3987	17.3586	14.7494	13.876	15.9121	17.2093	16.0471
103931764	6.92442	0.439087	0.467268	0.757067	0.551061	1.1778	0.748112	1.23205	1.21445	1.0326	4.95456	8.24262
103943709	3.58634	2.86079	2.30147	2.73277	3.61963	3.91065	3.40644	3.36386	5.35392	2.35654	2.11445	2.63353
103947161	0.114624	0.058729	0.0538779	0	0.167513	0.0984585	0	0.184466	0.0752018	0.246629	0.144691	0
103950558	22.0352	23.1234	22.6258	23.2049	22.1859	23.9631	22.6743	18.0469	20.1776	19.3958	21.0846	19.5505
103928804	10.4173	9.69416	9.82774	8.52967	7.10097	7.4937	7.41953	9.99172	10.288	7.72225	9.10736	8.03984
103927618	0.130413	0	0	0	0	0	0	0.0174896	0	0	0	0
103930398	1.87515	2.52832	2.04114	1.07252	1.15385	1.29987	1.89119	1.76475	1.55399	1.09714	2.11787	1.38431
103947989	0.36161	1.70454	0.42493	1.92051	1.49732	3.01295	1.55911	1.22209	0.569385	0.427931	2.37362	0.760821
103937980	18.0759	19.2112	15.7681	17.2118	18.6224	17.1528	21.7788	22.5599	20.5933	26.8265	25.4641	25.6723
103966577	24.8525	25.3486	22.9559	22.581	23.5939	19.3618	21.2892	19.1607	21.1208	20.519	24.5866	21.0546
103932617	2.46229	2.99223	1.86961	1.54376	1.953	2.50822	2.18443	2.11678	2.52673	1.96976	1.79318	1.34734
103957905	1.69388	2.27914	1.59239	1.90534	1.60726	1.73334	2.50891	2.95514	3.01504	1.99662	2.1568	3.06361
103952531	10.9503	12.8835	13.106	11.4629	14.1261	12.6067	12.2377	12.5098	14.0525	12.885	12.6548	10.2396
103945090	0.744608	0.610416	0.239998	0.279674	0.31091	0.593912	0.577538	0.433675	0.446646	0.251764	0.523675	0.127889
103955302	11.3039	12.3545	11.6527	11.3228	12.2619	12.2455	9.84198	10.6905	10.7527	8.04209	7.80781	8.30137
103961778	9.51461	7.75871	7.62174	8.87884	5.28775	5.58282	15.4255	16.5521	17.3202	18.4717	19.4747	19.8373
103948170	7.62843	8.70466	6.94279	9.74865	8.32054	9.68533	7.55491	6.11384	8.45437	5.6892	6.08077	6.08386
103952064	0.13058	0.0764619	0.219206	0.176564	0.172657	0.112164	0.119154	0.220151	0.134624	0.110377	0.164832	0.134565
103961958	36.2769	38.6213	34.6973	37.2917	34.529	36.317	44.852	39.2397	47.0643	45.2855	45.6755	48.9995
103940587	3.69254	3.51831	5.29829	4.22401	3.28199	3.37582	3.977	3.52147	2.29508	4.43714	4.77018	4.3356
103930660	0.0538145	0.0551452	0.0505901	0	0	0.0462251	0.0286451	0.115473	0.141225	0.11579	0.0339654	0.0646997
108867068	0	0	0	0	0	0	0	0	0	0	0	0
103950491	11.0462	12.7492	11.6232	10.7203	10.8754	9.16655	11.4708	12.4889	11.8328	11.6475	11.3997	10.7332
103955024	0	0	0	0	0	0	0	0	0	0	0	0
103927239	0	0.541852	0	0.333662	0.309106	0.181682	0.168878	0.737508	0.555068	0.341322	0.133497	0.127147
103936731	5.48908	5.40423	4.41146	5.13888	5.43178	4.89986	4.23947	4.08774	4.09554	4.05264	2.96178	4.45134
103934624	36.0338	33.8412	34.7139	39.827	40.3494	46.3295	33.5286	30.0962	32.8597	25.5971	26.9118	23.5468
103962680	0.431254	0.537987	0.440668	0.492979	0.34709	0.773082	0.359301	0.160933	0.541267	0.302578	0.568047	0.180343
103942375	9.83499	9.41307	7.23937	9.54495	7.44912	8.14559	8.25669	8.55708	12.1977	9.05396	8.04049	8.92778
103936445	0	0.0440641	0.0101061	0	0.0314211	0	0.0114445	0.034601	0.0564235	0	0.0542805	0.0129247
103938674	4.27911	3.59985	4.28622	5.85623	4.6424	4.20532	4.69474	5.75375	5.51677	6.1917	6.13281	6.02083
103936309	0.851729	0.957254	1.13647	0.645322	1.10643	0.944014	0.458244	0.845022	0.865237	0.768517	0.61272	0.803794
103960560	0.161523	0.0827585	0	0.0424676	0	0	0.214944	0.173295	0.264928	0.0434425	0.0509732	0.0970973
103939277	0	0	0	0	0	0	0	0	0	0	0	0
103965896	21.9267	21.4081	22.6919	19.299	20.5834	16.7731	18.3336	17.4163	22.4118	20.4001	24.9462	19.7997
103944000	6.32252	7.55727	6.18144	6.40903	5.99299	5.9284	3.83008	5.9693	5.15964	5.07291	4.94308	5.60051
103929694	19.4191	20.3159	19.9301	14.7214	17.3351	16.6139	21.4359	20.8967	17.9102	18.3504	15.7636	17.0622
103935536	0	0.0489537	0.0112275	0	0	0	0	0	0	0	0	0
103965832	21.1343	20.2541	18.2995	113.697	128.713	111.495	14.3012	14.4585	18.5812	17.812	21.4938	19.6999
103934169	0.825574	0.903669	0.917219	0.394654	0.310768	0.967015	0.619221	0.040261	0.17234	0.302785	0.118424	0.180466
103941443	0.146714	1.15262	0.597669	0.411457	0.381175	0.546101	1.04127	0.577158	0.449193	0.420903	0.987731	0.823156
103967094	4.10955	4.00536	0.363094	1.81163	0.481666	2.49488	0.361839	0.812193	0.739927	0.764558	0.692322	0.659392
103963933	0.617044	0.962199	0.655735	0.366788	0.496622	0.322623	0.371289	0.374182	0.316822	0.432933	0.575712	0.483819
103963107	0.428223	0.579232	0.225437	0.360282	0.467274	0.382545	0.309998	0.238904	0.224757	0.571258	0.259465	0.308905
103953260	110.806	113.748	119.18	130.019	127.348	111.465	107.997	95.7976	101.472	105.116	113.755	114.918
103942099	3.74723	4.56299	4.06027	4.97728	4.71766	5.02671	2.61633	2.25817	2.80968	1.76699	2.85654	2.15021
103955332	4.91508	4.43144	3.79676	4.96873	4.93715	4.99102	4.25903	3.94475	2.82471	2.76685	4.42483	3.06916
103927067	4.57682	4.24833	4.66918	3.30243	3.69925	3.43773	2.38158	3.21486	3.52788	2.84832	3.13481	2.61558
103959700	42.8393	43.2048	41.3479	43.58	41.9876	42.4527	40.1632	40.6514	44.9999	42.9228	46.8566	47.7434
108866019	0	0	0	0	0	0	0	0	0	0	0	0
103950946	14.4159	25.843	16.3925	12.7806	15.392	14.9398	12.89	25.921	17.014	15.1011	17.944	13.659
103955691	0	0	0	0	0	0	0	0	0	0	0	0
103951232	204.087	204.069	219.733	196.351	179.749	163.955	191.075	181.245	183.771	219.712	218.91	214.355
103938515	8.26667	8.06621	6.12852	6.08891	6.09976	5.31257	6.34159	7.43443	7.29788	6.09791	7.97981	7.78295
108866433	0.0414208	0.16978	0.038939	0.0871228	0.0403555	0	0	0.0888791	0.652205	0	0	0
103944758	0.645774	0.85475	1.13828	1.10361	2.56909	2.26503	0.515611	0.837178	0.706127	0.463158	0.679308	0.291149
108868271	0	0	0	0	0	0	0	0	0	0	0	0
103956908	0.80274	1.13106	0.985228	1.00838	0.684331	0.785299	2.97918	3.55263	2.77958	3.95819	4.16583	4.77195
103953138	0	0	0	0	0	0.0127207	0	0	0.0194319	0	0	0.0178047
103927802	0.024966	0	0.0469402	0	0	0.0214451	0	0	0	0.026859	0.0630299	0
103932747	0.357219	0.215325	0.395077	0.198889	0.286614	0.252693	0.11185	0.180354	0.248149	0.271273	0.132624	0.0252632
103961021	18.747	17.7839	18.2269	16.6727	15.827	17.9989	13.7628	18.5025	17.6789	16.0271	14.3915	14.0618
103955006	10.1717	12.9248	10.6187	15.7099	13.138	12.6981	14.5001	15.985	12.5588	17.0085	15.2367	17.5402
103960020	0.0171397	0	0.0322254	0	0.0667953	0.132502	0	0.110333	0	0.0368784	0	0.0412131
103934446	0	0	0	0	0	0	0	0	0	0	0	0
103950567	6.48215	5.97363	5.88459	5.02315	5.46277	5.56798	4.80056	5.15624	5.64442	5.29805	5.43004	5.10043
108865732	10.5446	8.33742	9.23968	10.405	8.0538	10.2316	6.86008	7.61186	10.3343	5.88211	6.32662	6.41698
103945029	2.50717	1.39986	2.68933	1.77472	1.98859	1.60138	2.1387	1.94844	1.85577	1.50424	1.70414	1.33325
103965209	0	0	0	0	0	0	0	0	0	0	0	0
103938977	4.31368	2.58309	3.68808	7.449	6.76242	11.0093	7.16246	5.16134	6.0096	4.16331	2.4201	3.58554
103939825	0	0	0	0	0	0	0	0	0	0	0	0
103948365	5.52318	6.02621	6.4623	6.81154	9.446	9.59091	14.594	24.1291	21.0118	26.8457	22.7217	23.1696
103962144	354.94	390.68	380.988	345.653	341.458	301.433	427.737	360.052	403.189	416.819	460.204	434.915
103966126	1.07439	0.921505	1.03671	1.07018	0.866916	1.15867	0.83642	0.959728	0.956401	0.941993	0.699019	0.796649
103944137	24.9014	24.7461	25.4977	22.081	27.9262	25.3597	18.2707	17.1445	21.8613	17.7311	23.1567	17.1876
103966688	0	0	0	0	0	0	0	0	0	0	0	0
103962156	18.693	17.7824	18.0828	14.0901	21.9417	19.2079	14.7385	13.7239	14.1895	14.8597	15.5833	12.9245
103952211	16.1278	15.1402	14.5558	14.4995	15.3991	15.5319	14.6546	13.755	11.4123	13.423	13.2288	13.9164
103956507	5.86212	4.80566	5.52148	5.80939	6.16166	5.70355	5.52064	5.96278	6.52339	4.79059	4.53951	5.04193
103932495	13.5415	15.262	13.8723	14.0764	15.8662	14.1567	9.97234	11.3746	14.4771	11.954	11.305	10.3668
108866262	0	0	0	0	0	0	0	0	0	0	0	0
103940362	3.63033	4.58332	3.95961	2.32029	1.89549	2.99775	4.41996	4.60502	4.76354	4.68239	5.82321	5.69092
103945860	0.187478	0.454088	0.0480669	0.12547	0.232472	0.175678	0.12701	0.329141	0.0223636	0.311708	0.193628	0.143436
Novel00508	0.0199255	0	0.0561948	0	0.0970649	0	0.0212124	0	0.0261452	0	0.0251522	0
103929652	9.94224	8.36231	9.61504	6.55112	6.9833	7.54707	11.1201	8.47801	12.7602	5.41388	5.21925	7.88165
103927470	9.25774	10.908	12.4026	11.1271	12.1624	11.5957	7.67505	8.79038	9.58683	8.77979	10.8311	9.63724
103939128	1.67101	2.91096	2.38775	5.06122	3.41887	3.50226	3.8425	3.72901	2.80655	1.86962	4.72493	2.89298
103967774	0	0	0.0214701	0	0	0	0	0	0	0	0	0
103966430	0.10897	0.362909	0.153661	3.95374	0.398126	0.362707	3.01619	0.467645	0.411081	3.37042	0.292302	0.393034
103942889	0	0	0	0	0	0	0	0	0	0	0	0
103961554	12.2369	11.2322	9.76591	17.045	17.1222	10.4888	10.4218	11.9555	18.2431	9.36936	13.3106	10.6428
103932799	21.9614	20.813	22.4189	22.0713	22.7137	22.3481	20.6351	22.921	18.7504	19.2293	19.9433	19.3727
103944534	10.3933	12.0888	12.0164	15.1696	15.2929	15.669	14.3594	14.4625	13.3682	13.5306	11.5133	12.4265
103934090	6.07506	5.89895	5.06626	5.41005	4.70163	4.90268	4.82449	4.07363	5.88212	5.63966	5.44226	5.38955
103966362	0	0	0	0	0	0	0	0	0	0	0	0
103936993	18.1237	19.2098	17.9092	17.8672	16.8488	16.2927	21.4299	18.3313	19.751	19.1853	20.8345	19.0784
108866048	0	0	0	0	0	0	0	0	0	0	0	0
103940068	1.26975	1.79559	1.34885	1.2419	7.37307	1.24338	5.44759	1.90721	4.21525	1.2021	1.12198	0.992282
103929680	0.444516	0.797139	0.130588	0.818105	1.59699	0.811382	0.976028	0.417298	1.13009	0.119555	0.3507	0.267215
103939953	46.1661	64.7473	46.2688	41.8246	41.8054	51.51	47.3672	49.4257	46.1642	51.8552	43.917	47.2844
103944239	0	0	0	0.153746	0	0	0	0	0	0	0	0
103967208	0	0	0	0	0	0	0	0	0	0	0	0
103950989	9.80269	10.0253	9.09314	8.44591	8.13392	8.4285	8.17539	10.1452	8.5856	7.90428	7.6396	7.91875
103946496	3.76092	3.54085	3.15924	2.40419	1.58063	2.03604	7.51417	8.02481	7.45072	8.82884	8.41777	8.30869
103960447	0	0.03331	0	0.205117	0.0316702	0.223376	0	0.139501	0.0426531	0.279768	0.246199	0
103964567	1.42632	1.27889	2.01129	2.62505	3.99519	5.3601	1.23373	2.136	3.35318	2.87712	3.97602	1.50047
103943231	9.80612	12.268	11.2547	8.37586	8.88928	10.5326	9.35012	9.38637	9.26432	8.73327	10.7208	9.16516
103927468	4.56274	4.51707	5.31625	3.82256	4.69025	3.74489	3.91064	4.26262	3.99556	3.69192	3.23368	3.76558
103941551	4.22793	7.76604	4.3937	5.5051	2.78816	5.1387	6.4453	6.37209	5.73638	5.98732	6.13571	5.98219
108865484	15.2991	16.2128	15.5417	13.8917	12.8897	14.5418	20.3368	16.5935	16.3724	19.2922	17.914	18.1424
103967527	0	0	0	0	0.0433083	0.114548	0.378581	0	0	0	0	0.053443
108868465	0	0	0	0	0.0649625	0	0.0709839	0	0	0	0	0
103949197	1.31975	0.901592	1.06344	0.892258	0.581675	1.10664	1.00356	1.14623	0.907089	0.169026	0.713976	0.793352
103943399	25.2719	24.6225	26.1334	18.7522	18.4371	16.9269	37.9753	35.7965	33.8316	30.36	31.6859	32.771
103930861	0	0	0	0	0	0	0	0	0	0	0	0
103931204	0	0.324902	0.264946	0.148199	0.102969	0	0.0750087	0	0	0	0.578112	0
103940933	1.78607	1.36334	1.16506	1.55253	1.20744	1.769	1.29995	1.40785	1.72182	1.23524	1.65642	0.986023
103956517	1.44283	1.57188	1.84182	1.69309	1.92361	1.77422	1.30965	1.33615	1.97292	1.91169	2.85657	1.86249
103946996	0	0.0576415	0	0	0	0	0	0	0	0	0	0
103960809	22.4745	24.6059	24.2879	24.877	23.7081	27.2297	29.8267	26.0691	26.3228	29.1028	28.9116	29.2776
103949314	0.0333794	0.205229	0.0313794	0.0351044	0.227646	0.114688	0.248747	0.214873	0	0.179552	0	0.160525
103930779	28.9981	30.8005	27.2606	23.437	22.228	21.6628	23.7094	21.9438	25.0535	19.8175	21.3196	22.1296
103959069	3.04765	3.23827	2.29606	2.84464	2.45786	2.65925	2.95938	2.67212	2.50199	2.88689	2.10271	2.5565
103932502	2.25695	1.8893	1.52406	0.635186	1.23882	1.55639	1.08292	1.46651	2.21067	1.40213	1.3643	1.75803
108866046	0	0	0.0417882	0	0	0	0	0	0	0	0	0
103931758	0	0	0	0	0	0	0	0	0	0	0	0
103966179	0.833344	0.708154	0.630552	0.726779	1.24757	0.750737	0.60587	1.30841	1.28016	0.612264	0.410514	0.586482
103943196	62.3338	69.8453	62.5146	57.1822	51.6126	52.773	94.5649	90.8611	88.4675	117.33	110.498	113.863
103948280	0	0	0.0116236	0	0	0	0.013163	0.0397966	0.064896	0.0665096	0.0156078	0
103928787	0.0278294	0.00950585	0.00872065	0.00975587	0.0180757	0	0	0.0895728	0	0	0.0117098	0
103929662	0	0	0.0229053	0	0	0	0	0	0.0319708	0	0	0
103958349	14.7897	13.9477	16.2497	14.7277	15.0397	13.8552	15.6218	14.6651	16.0708	14.3324	13.6081	12.9469
103934298	7.6169	9.53659	8.4364	6.55407	7.44798	8.61258	6.60502	7.45882	6.90531	6.43635	7.58705	7.35938
103936495	13.9835	13.3083	12.1762	11.7282	11.1545	11.546	14.5517	17.0842	14.9769	17.2063	15.4672	18.157
103957104	6.58083	9.19576	8.99859	7.93307	8.48962	7.06035	6.95047	7.86974	7.57699	8.19914	7.38772	6.91123
103959994	4.39708	4.21421	4.41386	5.29409	5.40613	5.5927	3.37556	4.54308	4.24943	3.65901	3.4124	2.99758
103961761	8.79732	9.4456	7.86094	7.87837	7.09379	7.33743	8.37461	8.47207	7.3476	8.2692	8.48982	8.1221
108867346	0	0	0	0	0	0	0	0	0	0	0	0
103938599	6.66146	6.423	6.56843	5.45047	6.56943	6.328	5.38738	6.06981	6.03492	5.60479	7.27854	5.8721
103930025	25.3594	24.3892	23.22	22.4456	23.4221	23.1219	23.6146	22.8981	26.4315	20.252	26.1087	22.7045
103967782	19.1775	16.0448	16.322	19.3386	15.9008	18.8998	23.9784	22.8612	21.3529	24.1126	22.8133	20.7035
103957459	1.57273	1.49312	2.08729	1.83643	1.63368	1.55953	1.42808	1.82383	1.28979	1.2441	1.08023	0.875909
103951010	45.4594	47.4813	47.8339	31.2232	31.5509	35.314	26.8719	36.4217	26.2086	40.614	33.1649	35.7475
103932441	1.35283	0.972199	1.02403	0.812997	0.718929	0.905489	0.710751	1.14983	1.79817	0.982872	1.3085	1.22514
103931652	0.177518	0.272861	0.187742	0.140019	0.151333	0.304966	0.401589	0.119035	0.145581	0.286467	0.280104	0
103941503	0	0	0	0	0	0	0	0.127522	0	0	0	0
103953924	1.60256	1.01429	1.55085	1.53667	1.0562	0.931197	3.26159	1.56764	2.53573	1.87619	2.32042	2.89007
103965766	0	0	0	0	0.280857	0	0	0	0	0	0.0606482	0
103938597	9.07279	13.4972	11.7463	11.0901	11.3982	12.0317	11.8193	11.5698	10.3907	11.3447	10.4481	12.0083
103937551	1.33181	1.32819	1.9898	1.47567	1.25121	1.37891	1.96217	1.73506	1.5603	2.32828	1.47102	1.52972
103936435	0.154124	0.236903	0.0724447	0.263395	0.0750799	0.248228	0.143568	0.558078	0.252793	0.33162	0.0972765	0.185299
103946529	0.207104	0.0707418	0.129797	0	0	0.0296494	0.367467	0.259231	0.090584	0.185673	0	0
103940372	46.4327	46.2282	42.8426	40.8577	37.8059	37.0365	33.9893	33.6284	36.5963	38.2948	35.3226	37.1489
103930606	67.9364	52.0554	57.3929	73.2173	77.9162	78.2453	63.8537	54.3373	58.6923	63.7046	75.0696	73.8291
103935219	0.988812	0.715245	0.893112	0.550542	0.623363	0.433008	0.722424	1.53931	1.29747	0.771767	1.29714	1.00234
103965878	8.74131	9.75208	9.83457	8.83719	8.11813	8.55005	13.1783	15.7466	15.2994	15.5926	13.8996	15.9506
103964621	3.26498	2.33669	2.04624	2.99769	3.98888	2.64872	3.47585	3.03032	2.8901	3.79131	2.78033	3.39578
103965420	0.679199	0.0434996	0.399065	0.178575	0.165432	0.0729266	0.180766	0.364349	0.111401	0.228343	0.10717	0.0510364
103933418	0	0	0	0	0.029398	0	0.0321229	0	0	0	0	0
103963988	15.2177	15.4956	15.2985	14.4992	14.8348	14.9529	14.9465	18.0306	14.5294	14.9353	13.9555	12.7148
103936778	16.6359	17.1655	15.844	13.4115	11.9375	11.8017	14.3538	13.8056	12.5457	11.3892	12.2633	10.848
103955075	13.6847	13.9582	13.2817	14.6251	14.6598	13.986	12.8149	12.5069	14.2571	12.439	13.5556	14.7009
103936401	7.31126	7.67121	7.32144	6.61931	6.3954	7.46794	8.51105	8.85019	8.92611	5.30074	6.27981	6.84102
103936473	23.2997	19.6796	21.262	18.2432	18.6923	21.6748	14.471	15.4583	15.0998	13.8691	14.4784	14.9522
103958050	1.29126	1.51221	1.28325	0.911792	1.63546	0.998238	1.21755	1.36557	1.83955	1.05179	1.4204	0.776222
103943420	17.3391	17.8307	17.7419	17.074	16.435	16.7029	14.432	16.4529	16.1783	15.8601	15.0992	15.1185
103934430	37.1733	39.4571	35.5719	41.4152	44.9656	43.2553	29.873	36.1065	31.7774	31.8256	34.1967	31.2435
103951432	6.06139	5.41911	5.4835	5.17362	6.09378	5.4933	3.66598	3.58144	4.42627	3.78028	4.5243	4.64707
103934501	6.99608	6.49163	6.70666	6.7082	6.67458	6.61475	6.34969	6.8902	6.11041	6.24476	6.46525	5.82583
103955314	0	0.0162587	0	0	0	0	0	0	0	0	0	0
103942452	8.14146	6.29798	9.04182	9.23375	7.50435	9.42722	8.58231	9.59116	8.79762	6.61201	7.95971	10.364
103941643	0.203591	2.08625	0.18076	0.190322	2.57861	0.136017	0.65022	1.85664	0.400713	0.450224	1.41348	1.27825
103944272	0.0164092	0	0.0308521	0.0345145	0.143884	0.0986654	0.104814	0.0176051	0	0.10592	0.124282	0.0197284
103963483	52.0362	58.3103	54.5864	53.0191	52.5379	49.7102	59.3668	59.9592	59.2877	65.9328	62.3543	61.601
103940958	0	0.259087	0.103987	0	0.0923744	0.0271472	0.0168228	0.0339076	0.0414697	0.102002	0.0398946	0.037997
103943216	0.0474408	0.0121535	0.078047	0.0873118	0.0115551	0.071313	0.0126262	0.0508982	0.0466871	0.0255189	0	0.0570368
103930746	4.55629	13.2244	5.33617	4.17606	4.88549	6.0783	5.69061	4.69719	4.07476	4.98391	4.36984	4.62103
108867375	0.75803	0.619994	0.640696	0.592418	0.582696	0.973702	0.496038	0.507364	0.501887	0.493792	0.377482	0.275916
103949959	0	0	0	0	0	0	0	0	0	0	0	0
103927916	63.2279	59.7095	61.9183	63.5213	63.2655	63.8636	58.0904	65.5054	67.6194	60.3644	63.1196	59.756
103961555	1.77079	0.387381	0.498782	0.36967	0.426464	0.501322	0.310662	0.675973	0.591763	0.371021	0.251156	0.358815
103931649	29.0976	31.3336	26.2262	26.2267	25.3097	25.475	23.5467	22.3999	26.3983	24.5913	25.6734	25.1735
103928465	32.5023	30.8186	31.2993	30.1808	28.966	30.5951	28.7368	33.4489	27.1519	31.4478	29.2499	32.3707
103955136	0.154451	0	0.0725982	1.21824	0.601912	0.265337	0.164426	0	0	0.0830807	0	0
103928622	11.3077	9.90026	9.46941	7.88248	10.3626	8.67098	7.31044	7.29767	8.52724	6.75837	6.3166	5.67758
103945629	1.39275	3.05827	2.28193	2.25987	2.36494	2.11922	3.8974	2.17734	2.97622	3.12514	4.26965	3.77952
103954282	86.5129	88.7616	89.3782	88.5512	92.5915	90.2397	80.0783	88.7411	91.0617	82.1467	79.1876	76.975
103962987	72.8356	72.8891	72.3754	71.7257	72.9154	69.9662	64.8728	66.5235	64.2779	63.1487	61.0314	58.7388
103950417	5.15121	8.08215	6.06828	6.56384	5.53933	5.06734	4.20964	3.46274	3.87039	6.27763	6.50245	4.39432
103965192	5.55424	5.75181	5.24217	5.25406	5.40423	5.42726	3.30845	3.93328	3.60544	3.14577	3.01408	3.44485
103961970	0.207892	0.127819	0.214979	0.306089	0.0810178	0.214288	0.0442637	0.0669128	0.218228	0.0894618	0.0524849	0.0249943
103938239	2.27597	3.21689	2.63146	1.67826	1.32536	1.77522	1.33681	1.62789	1.61335	1.26648	1.61812	1.91858
103953165	33.867	34.9427	33.7867	38.0624	40.8863	40.0415	29.784	36.4392	31.3969	35.622	33.286	33.0072
103930684	10.871	12.8469	13.8939	11.8371	12.3809	11.2825	11.8687	11.6633	13.0033	12.3616	11.6737	13.0443
103955874	35.1264	36.3386	33.3976	48.2656	50.5681	54.0537	29.8859	31.4054	31.7088	28.4256	27.3466	25.9994
103938181	0	0	0	0	0	0	0	0	0	0	0	0
103967427	33.8822	37.0672	33.3901	39.1214	37.4305	39.1458	28.28	30.511	30.2115	30.7227	28.2755	28.7545
103944400	86.0542	78.7145	90.297	84.3761	89.7555	80.9579	80.9886	82.047	68.5562	56.6577	56.948	57.1588
108865457	0.32651	0.146	0.111617	0.106137	0.22557	0.326356	0.195919	0.299352	0.148003	0.223533	0.0749378	0.114197
103931536	0	0	0	0	0	0	0	0	0	0	0	0
103927209	101.796	100.508	92.5372	95.7454	100.332	88.2376	108.098	100.423	101.985	97.3924	110.921	107.031
103960315	0	0	0	0.0320519	0.029693	0.0261788	0	0	0	0	0	0
103942647	0	0	0	0	0	0	0	0	0	0	0	0
103965268	0.259262	0.236154	0.704103	0.605912	0.729715	1.01452	0.306674	0.401782	0.340191	0.123964	0.21818	0.173169
103952228	93.0461	93.5938	91.0487	99.2132	99.4971	94.2593	91.8819	78.326	88.6474	75.3106	82.5921	77.2784
103956887	8.13447	7.72662	8.69462	8.92595	11.3812	11.4381	7.35493	5.22044	5.31246	4.3956	5.46234	4.68897
103928694	0.709742	1.4416	1.3106	1.5195	4.46997	1.2955	2.10483	2.09404	1.31378	1.49984	5.10353	1.58471
103941587	0	0	0	0	0	0	0	0	0	0	0	0
103959143	13.9971	13.1592	12.6277	11.5858	12.4602	12.666	12.5528	14.2706	15.8509	12.9254	12.945	12.0609
103961183	1.77456	1.32697	1.71332	1.51319	1.30837	0.988731	1.78705	1.6466	1.06984	1.70272	0.726502	1.6722
103965012	106.37	112.99	99.3278	108.031	100.102	103.999	192.191	163.284	167.711	205.874	213.006	226.034
103933214	98.1701	98.7896	98.9786	97.8019	105.862	96.1091	91.3833	81.8223	89.5871	79.9993	80.6791	82.1567
103958257	0	0	0	0	0	0	0	0	0	0	0	0
103939411	29.2962	31.1238	33.3979	28.8469	29.6473	28.7947	30.5055	29.7356	29.5295	28.5604	28.408	27.3597
103958298	42.8992	38.9646	48.6678	45.5585	48.0541	48.9188	33.5605	35.7704	38.2292	36.2593	33.7366	36.361
103949710	0.0351686	0.048051	0.0771434	0.0246574	0.0685282	0.0906266	0.04992	0.301854	0.0307644	0.0882821	0.207171	0.169129
103931548	10.4826	11.4831	11.0411	12.4489	11.4277	12.204	10.1436	11.0979	10.9674	10.5984	9.40444	11.3445
108866557	3.11443	4.07795	2.3043	3.09341	3.28718	4.48345	2.57878	4.64084	3.78389	5.61531	3.74938	2.60027
103936014	0	0	0	0	0.0198322	0	0	0	0	0	0	0
103929927	3.70418	3.75032	3.88885	3.79064	4.18158	3.70574	3.43573	3.86705	3.82724	3.0902	3.72388	3.70675
103947455	0.306878	0.288261	0.216368	0.134474	0.498309	1.20817	0.353923	0.521302	0.402671	0.110049	0.516503	0.491936
103953027	2.86418	2.83955	3.10849	2.5469	2.47289	3.46035	4.21429	3.64753	3.91101	2.55526	2.99821	3.13557
103949288	48.955	45.4639	47.501	49.2579	52.4526	47.3942	50.2069	48.0736	48.2014	46.3703	50.0091	46.1453
103928808	116.528	137.04	126.415	126.491	133.636	119.406	111.806	115.678	126.588	113.327	120.115	122.269
103939592	7.84895	9.51652	7.6939	6.93958	6.78324	5.81933	6.95819	7.84779	6.75662	8.29732	8.14294	6.89465
103961614	15.9947	14.4224	16.1913	15.015	14.8629	15.9828	12.8756	14.6139	13.6943	15.9885	14.8454	14.1106
103946919	15.0097	15.9894	15.0916	15.0661	11.9409	12.8001	11.8789	14.2306	11.9964	14.4245	13.222	14.9299
103958646	34.0968	34.322	29.4319	26.5044	29.254	25.9212	27.1239	25.2056	22.2547	30.2756	27.1503	27.6715
103946124	0	0	0	0	0	0	0	0	0	0.0509274	0.0298778	0
103935470	0.423622	0.144699	0.19912	0.237608	0.247636	0.339621	0.060131	0.530245	0.1297	0.151914	0.320847	0.186747
103930644	5.33495	5.34047	5.36318	4.97824	4.22128	4.41039	4.25142	4.54923	5.48286	4.26312	4.84642	3.98562
103939224	0.0338339	0.184909	0.222646	0.0948863	0.0439515	0.0290623	0.0720381	0.0241998	0.0295968	0.121331	0.199309	0.0135592
103960416	0.0289288	0	0.054391	0.0608477	0.0281848	0	0	0.0620743	0	0	0	0
103963735	44.6623	40.229	43.5551	40.8135	44.5201	37.7948	27.8343	32.1722	36.3579	26.5322	32.0344	27.7717
103940876	0	0	0	0	0.0361392	0	0	0	0	0	0	0
103933509	0.250231	10.1285	0	0	0	0.107471	7.59219	0.268468	0	0.60571	0.157935	0.150423
103929917	2.25002	2.82443	3.86025	3.49029	2.82239	3.55134	2.24563	1.53893	1.77142	1.45237	1.91716	2.80658
103949544	35.5248	34.7774	35.3055	33.3726	30.6074	35.135	41.1467	43.6122	41.8047	42.1443	43.822	46.0297
103957961	7.11637	1.89282	1.40746	1.65633	1.98907	1.48644	3.14631	3.23341	1.58181	1.33875	1.25174	1.37922
103949623	4.35372	3.24649	3.10945	4.36916	3.34874	3.40597	3.89247	4.3931	3.8172	3.51555	4.16269	4.04854
103949345	0	0	0	0	0	0	0	0	0	0	0	0
103948475	2.09295	1.73504	1.38171	2.41134	2.29115	2.36339	1.52715	1.5012	1.65085	1.80891	1.30614	1.21574
103945541	0	0	0	0	0	0	0	0	0	0	0	0
103953831	0	0	0	0	0	0	0	0	0	0	0	0
103948251	2.38807	1.53819	1.49666	1.24378	0.952819	1.44567	1.71908	1.17125	1.31309	1.15	0.689029	1.1211
103933006	4.49359	4.56187	5.305	4.70383	5.35543	6.78619	3.7158	5.06774	4.99126	6.0485	6.1736	5.77944
103957575	0.0467312	0.0478867	0	0.0982924	0.0910585	0.321126	0	0.0501369	0	0	0	0.561837
103944235	0	0	0	0	0	0	0	0	0	0	0	0
103967375	9.79314	12.9431	9.857	9.97171	12.407	10.463	9.28361	11.3979	12.4414	8.56257	11.0079	10.8171
103947152	0.506638	0.635713	0.505442	0.445829	0.61449	0.417425	0.33022	0.676678	0.447712	0.578423	0.247983	0.372929
103941891	9.80169	9.21446	11.3481	10.7187	8.66223	9.77293	8.24929	10.0662	8.46038	8.94293	8.81426	8.03002
103947680	0	0	0	0	0	0	0	0	0	0	0	0
103959199	0.0733899	0.0376023	0.137985	0.192957	0.178756	0.25216	0.117195	0.157477	0.0481493	0.513204	0.0463206	0.0882348
103957802	8.16535	6.50582	7.16888	8.37927	9.09432	6.65848	6.33764	5.94321	5.87628	4.43093	4.67686	4.90849
103929861	0	0	0	0	0	0	0	0	0	0	0.139712	0
103963177	2.58899	2.59014	2.42233	2.24533	2.40285	2.65599	1.44994	2.15895	1.80322	2.07247	1.81218	1.94726
103955831	0.735677	0.980029	1.18955	1.37718	1.07513	1.92105	1.06514	1.19972	1.33214	1.04472	1.18868	1.23828
103963635	37.8675	48.6459	42.7018	33.8473	35.8848	34.5518	34.4972	32.9225	31.0152	41.6867	35.7602	34.2446
103963117	15.1827	16.06	26.9136	14.0241	17.113	24.5341	13.817	9.38659	13.0282	14.1544	16.1585	9.74247
103962841	2.07063	1.74739	1.47583	1.57986	1.78004	1.83674	2.39166	2.27962	1.82908	2.7081	2.54545	3.18912
103945387	1.40573	1.24148	1.26064	1.55619	1.5678	1.66029	1.6442	1.81577	2.03869	2.36797	1.91456	1.11189
108865491	0.0719415	0	0.135262	0.151319	0	0	0.0765878	0.308738	0	0	0	0
103928840	28.4346	31.2731	32.0409	30.798	33.6873	28.7818	28.7823	30.8599	28.5315	29.2926	29.5246	31.7136
103952552	26.3278	23.6442	20.9528	21.3896	22.7262	22.7836	24.5938	24.7703	24.2025	21.9561	21.6012	23.7273
103962014	0.0226119	0.023171	0.0425141	0.0237804	0.0440606	0.0582689	0	0.0727794	0	0.0243264	0.0856299	0
108867178	1.29319	1.15418	0.915048	1.31615	1.43605	1.39748	1.58396	1.89467	1.13124	1.07709	0.947852	1.45446
103937176	770.986	698.337	791.784	727.566	735.257	720.796	989.597	842.746	942.074	1166.88	1165.06	1163.75
103937125	0	0	0.0327177	0	0	0.0074737	0	0.00933486	0.0114167	0.0187209	0	0
108867186	0	0	0	0	0	0	0	0	0	0	0	0
103962226	0	0	0	0	0	0	0	0	0	0	0	0
103966481	0.0426819	0	0	0.0448876	0	0.0366625	0.0454385	0.0915851	0.0560051	0.0229591	0	0
108868647	0	0	0	0	0	0	0	0	0	0	0	0
103928454	14.1735	13.7538	13.3243	14.906	14.1438	13.8164	13.8773	12.6721	11.6941	14.4627	15.0993	12.2382
108866733	0	0	0	0	0	0	0	0	0	0	0	0
103939822	30.5692	37.0868	34.7828	31.5032	32.5534	29.7832	33.5411	32.693	31.6312	31.4269	36.2628	34.3049
103929920	10.6589	9.89436	9.5436	9.47384	11.0575	11.213	7.06337	9.15553	9.72516	7.68342	7.85778	7.75641
103946989	0.391897	0.35291	0.312595	0.0874256	0.0925616	0.214218	0.176997	0.267564	0.124661	0.217194	0.0899449	0.257
103946725	19.2111	17.4203	18.9239	16.7611	16.3389	15.9345	19.4736	18.4854	18.124	22.614	19.9006	20.8529
103955938	0.194278	0	0.104365	0.233507	0.0540804	0.0476799	0.295466	0.119107	0	0	0.105103	0
103958948	49.596	43.4535	45.9806	34.3326	31.083	30.983	34.4198	36.0044	31.4903	39.3573	39.3358	38.2539
103940658	12.023	10.2642	11.0963	11.7046	12.0192	12.1855	9.79569	10.3934	11.2509	10.6074	10.2498	9.72454
103938710	0.0909742	0.372895	0.128285	0.239189	0.265903	0.468866	0.338974	0.0976044	0	0.0978721	0.63161	0.0546879
103950495	19.0176	16.9358	18.1973	14.2265	16.5157	16.0925	15.7267	17.3673	13.9623	17.7499	15.5397	17.3184
103940486	14.2718	14.3445	15.4736	15.9115	16.097	17.6411	14.4657	15.2719	18.9389	16.7048	16.3835	16.7102
103962277	0	0	0	0	0	0	0	0	0	0	0	0
103960576	3.37381	3.13523	2.98509	2.19151	2.6264	2.6565	2.02474	2.67928	2.14837	2.57987	1.71187	2.48544
103957554	0	0	0	0	0	0	0	0	0	0	0	0
103950544	0.145672	0.066344	0.228239	0.238311	0.394236	0.208547	0	0	0.382287	0.087065	0.163452	0.155678
103943380	0.880368	0.712214	0.261354	1.3157	1.69288	0.995015	0.394622	0.621401	0.425591	0.822499	1.08206	0.66849
103926555	28.1889	28.537	29.0603	66.2014	60.4669	67.2303	64.0782	52.4143	57.403	64.5348	61.7979	53.9059
103935638	0.218353	0.581755	0.697917	1.10226	0.595662	0.750235	1.11578	1.45245	2.06288	2.44305	2.03966	2.57269
103949637	0	0.0615687	0.056483	0	0.23415	0.0516096	0	0	0	0	0	0.0722361
103963043	0	0	0	0	0.0342788	0.151109	0	0.0188739	0	0	0	0.105751
103959929	71.5739	72.1201	71.8607	71.8668	68.834	71.0687	74.2127	71.0251	67.0183	70.2856	67.6702	71.8472
Novel00480	0.714046	1.18466	0.735192	0.858225	0.56317	1.02224	1.19454	1.53217	1.47233	2.12166	1.75978	1.67608
103955487	0.919389	0.615264	0.970135	0.51305	1.06027	0.483508	0.359548	0.704567	0.443159	0.181671	0.592122	0.721866
103956832	8.3483	10.0006	9.28508	8.71791	9.22188	8.68595	5.94585	7.12753	8.09996	5.81886	6.97598	6.64417
103952220	9.17676	6.576	5.8049	5.69162	7.2943	5.68991	6.49778	5.80635	6.63347	8.62986	7.3086	5.88939
103933897	19.6142	22.3907	21.5375	18.7861	19.941	18.3138	15.1636	18.3843	18.3009	17.285	17.0164	15.192
103959314	0	0	0.104897	0	0	0	0.118789	0	0	0	0	0
103949246	0.654077	0.663411	0.721551	0.722975	0.312124	0.378378	0.810006	1.05978	0.718126	1.10577	0.926751	0.978962
103942780	0	0	0	0	0	0	0	0	0	0	0	0
103965305	10.641	10.6677	9.7323	9.18925	9.69298	10.9485	10.4379	9.40544	8.62727	11.696	10.7021	10.0544
103948141	0	0.0139233	0	0	0	0	0	0	0	0	0	0
103957219	43.597	43.0585	42.788	35.7638	37.5155	37.3408	25.8209	29.6186	28.0854	28.1763	33.4227	31.2941
108868193	0	0	0	0	0	0	0	0	0	0	0	0
103930884	0.796091	1.02788	0.703488	0.870721	0.853176	0.629114	0.694955	0.837027	0.772998	0.548129	0.562753	0.880549
103943035	0.0589176	0.362247	0	0	0	0	0	0	0	0.0633848	0.0743725	0
108868581	0	0	0	0	0	0	0	0	0	0	0	0
103939795	0	0	0	0	0	0	0	0	0	0	0	0
103937616	0.0773126	0.158449	0.0872164	0.178878	0.0301296	0.0398456	0	0.232252	0.121735	0.149714	0.214704	0.0743607
103949280	6.72211	6.5873	6.91229	7.77827	7.87927	8.39398	5.81332	5.46	5.53261	5.4285	4.62445	5.23552
103946976	0	0.12036	0	0	0	0	0	0	0	0	0	0
103943840	3.85727	3.50388	3.43614	2.60402	2.49443	3.12519	3.01255	3.84924	2.96164	2.77253	2.46644	3.26042
103941502	10.9849	9.94506	9.09016	21.4975	12.4341	7.78674	10.2184	8.31465	7.41682	8.68166	9.60324	9.18921
103964430	0.347777	0.318193	0.525438	0.143687	0.121011	0.160034	0.224788	0.639639	0.423741	0.668118	2.93192	0.343458
108868022	0	0	0	0	0	0	0	0	0	0	0	0
103940809	114.762	105.295	106.547	153.286	148.941	135.146	85.8954	102.706	99.8915	105.95	102.628	102.54
103943783	0.342064	0.196293	0.295843	0.115117	0.0266613	0.152788	0.0436988	0.308274	0.143629	0.27968	0.20726	0.0658007
103945580	2.74315	1.29738	1.47674	0.616435	0.388326	0.241671	1.69728	1.08164	2.09198	1.68997	2.13091	1.38122
103926761	17.9975	12.4117	17.9577	30.2504	24.0905	25.0352	47.4935	38.252	43.462	40.6907	38.3375	36.997
103946301	12.1029	13.2529	12.3549	11.2092	10.0685	12.0137	10.0389	11.0223	10.0882	10.8129	8.90413	9.24346
103936467	0	0	0.124254	0.0463345	0.257547	0.378443	0.164161	0.16544	0.520292	0.189593	0.278073	0.0264846
103929765	5.56149	6.23613	5.55463	5.2547	8.50902	4.66022	5.5366	5.83535	5.72547	4.3281	4.34798	4.44398
103944649	0	0.0321259	0	0	0.0916328	0	0	0	0.0411368	0	0	0.037692
103956413	20.6721	20.9238	23.7168	28.085	28.4842	24.7145	19.6717	18.7387	22.3642	11.9367	17.8402	17.7525
103928090	0	0	0	0	0	0.046871	0	0	0	0	0	0
103930243	4.79446	3.85925	3.95478	3.44108	3.2659	4.33626	5.7439	6.64835	6.36115	6.37923	6.72644	5.8927
103962560	6.64244	6.84811	7.18175	6.68815	6.5241	6.52738	8.49147	7.47347	7.21315	6.14592	5.91872	6.72252
103946527	0	0	0	0	0	0	0	0	0	0	0	0
103935656	0.212745	0.218006	0.033333	0.0559349	0.207273	0.137057	0	0	0.0930513	0.114438	0.0447586	0.0639444
103927967	0.0190308	0.0390028	0.0178905	0.0200143	0.027812	0.0163469	0.0607798	0.224595	0.0873995	0	0	0
103946016	14.7195	14.605	15.1927	14.8504	14.6673	13.1756	12.882	14.5071	14.1061	13.1163	13.4422	12.9004
103950348	1.08712	1.44164	1.38268	1.74857	1.68219	1.12605	2.24658	1.40647	1.55232	0.928755	1.57409	1.65298
103958316	22.7599	24.7831	22.6548	38.652	40.4358	40.4728	27.5861	23.0285	29.411	29.0389	29.3298	26.1174
103963843	1.18412	1.16064	1.16157	1.29946	1.50478	2.07848	0.931747	1.87801	1.95907	1.66161	1.29977	2.47589
103926518	0.072823	0.0447742	0.0821516	0.245077	0.21285	0.237701	0.0310105	0.156261	0.0955548	0.0156689	0	0.227638
103948524	18.6766	19.5687	17.0049	20.6796	19.0963	21.0476	16.9993	18.9452	19.63	16.9529	15.028	15.689
103949271	45.5473	47.7689	48.2457	44.1596	42.848	46.643	42.8577	47.1508	39.8843	42.2945	40.1027	38.6737
103955368	40.8133	38.9646	39.8476	36.9691	36.3872	36.1486	56.8839	55.3717	59.7673	52.9984	60.5822	58.5804
103939298	6.99919	6.76475	6.91095	5.50873	4.8819	6.27563	5.50376	6.08301	4.1	4.63284	4.18811	4.53533
103932127	50.8568	54.7384	43.6072	42.0509	52.2625	51.7885	41.9213	40.7055	43.9475	43.6929	48.0345	40.2673
103953999	13.9137	14.5632	13.3503	12.5504	11.3363	12.7928	10.1318	11.9353	11.2447	11.2695	12.4705	11.6214
103966970	10.2185	9.3928	8.19402	7.90788	8.28858	9.26735	13.7521	13.0835	14.8629	11.7711	12.2804	13.0195
103965388	1.01993	1.90367	2.15734	3.27538	3.44245	3.11325	1.0858	0.50805	1.21881	0.627007	0.436821	0.525529
103932582	8.66896	9.79668	8.53981	7.93561	7.51812	6.97444	8.046	9.24835	7.93045	7.72372	7.98374	7.48656
103926895	0.473674	0.520057	0.811069	0.177912	0.0824091	0.116249	0.630333	0.689693	0.554939	0.764383	1.08908	0.589824
103962219	0.630629	1.0178	0.889265	1.30986	0.844812	0.771911	0.939902	1.01488	1.32397	0.576678	0.338322	1.2131
103940076	42.0048	53.0215	37.3049	59.3007	53.1898	52.7741	31.5756	27.8877	28.7077	32.6541	38.2117	37.2269
103934759	33.0745	33.7635	35.3505	44.3232	39.6761	47.451	58.2335	52.8698	51.6526	42.7556	39.7336	43.5762
103954450	0.703976	1.25696	0.97264	0.77401	0.810573	1.16358	1.80548	1.31602	1.77747	1.19341	1.61571	1.84663
103953147	8.47534	8.09721	9.52509	10.0861	9.9647	9.05905	6.64832	9.63997	9.9085	8.46668	7.92336	7.35495
103945538	2.9973	4.41129	1.90999	2.32712	3.21418	2.69555	2.71974	3.8632	3.11465	2.27234	2.53928	3.60357
108866624	0	0	0	0	0	0	0	0	0	0	0	0
103933761	0	0	0	0	0	0	0	0	0	0	0	0
103950310	10.2517	10.9858	9.78439	10.9811	10.7822	10.5997	9.2018	9.69284	9.24623	9.53921	9.1206	10.0697
108865803	1.24596	1.31432	1.1713	0.809331	0.678361	1.79423	1.32643	1.10086	1.20212	0.985609	1.48027	2.29103
103956816	0	0.0372523	0	0	0	0	0.154805	0	0	0.234659	0	0
103939296	47.2795	42.8895	45.3398	42.3368	43.6413	46.2707	37.2795	43.8475	41.8712	41.809	41.3456	39.9875
108866395	0	0	0.0247113	0	0	0	0	0.0564041	0	0	0	0
103954995	711.526	648.15	691.238	678.81	589.402	662.606	818.939	776.634	773.462	621.093	667.308	687.049
103943528	0	0	0	0	0	0	0	0	0	0	0	0
103943138	109.62	104.029	99.2978	101.717	98.159	90.0707	114.533	90.5032	97.9406	112.025	110.603	111.666
108868118	0	0	0	0	0	0	0	0	0	0	0	0
103950144	7.42312	7.45954	6.97835	6.97623	8.05753	6.32692	6.86314	5.96153	6.72586	6.10146	5.70918	7.31922
103932310	0.465104	0.476604	0.194327	0.516314	0.0251745	0.244146	0.330095	0.554445	0.203429	0.694957	1.07636	0.71451
Novel00176	4.828	4.86707	5.68814	4.94562	6.44484	5.57437	4.6225	4.89396	5.71801	4.26656	3.89808	4.16497
103965205	0.208893	0.232672	0.256144	0.143275	0.389343	0.187235	0.183709	0.224117	0.238347	0.263816	0.149042	0.141952
103958934	0.779055	1.52406	1.06528	1.48967	1.24203	1.76422	0.452384	0.835832	1.39396	0.838125	0.447006	0.596042
103949004	0	0	0	0	0	0	0	0	0	0	0	0
103938021	5.44945	5.34302	4.78254	5.1789	5.07998	4.44765	4.31732	4.29269	4.77492	4.77191	4.93637	4.11387
103957977	0	0	0	0	0	0	0	0	0	0	0	0
103967506	0.3839	0.372688	0.417882	0.573736	0.393712	0.381827	5.07642	0.585302	0.768859	0.630382	4.48896	0.412969
103945041	11.8555	10.0306	11.915	10.5815	8.77688	10.9205	14.8631	14.9789	15.6585	15.1878	14.6207	13.4095
103953189	2.4275	3.04548	2.68728	2.07576	2.36506	2.74773	1.30422	1.36306	1.63728	1.31798	1.23144	1.88204
103958058	0.639276	1.02431	0.74302	0.880119	0.7474	0.728832	0.210356	0.735747	0.518547	0.412648	0.425492	0.363331
103934517	15.1787	15.4308	15.0606	15.3308	15.3872	16.4124	34.5514	32.5556	32.9434	30.0862	32.0126	30.3454
103932027	1.91463	1.41586	1.1319	0.97565	1.07692	1.22074	1.78613	1.27062	1.52809	2.14474	2.1677	1.75609
103948687	0	0	0	0	0	0	0	0	0	0	0	0
103958792	0.271291	0.0213845	0.2158	0.72425	0.284645	0.501913	0.288812	0.313452	0.602418	0.112254	0.210741	0.401434
103963378	15.7007	13.8681	14.3085	13.5205	15.8488	14.375	13.4243	13.1061	12.1995	15.6724	10.9123	12.155
103931268	25.1919	25.8397	25.4486	24.3903	23.9601	24.4353	18.5258	22.9098	22.9721	20.8034	17.1829	19.3641
103938046	4.70456	5.27668	5.17855	3.74225	3.13348	3.45329	3.69711	3.83604	3.88343	3.5889	3.73594	3.86676
103927764	27.6289	28.8193	28.2816	25.5867	23.9494	26.2666	26.1073	30.4234	25.404	28.0533	23.2387	24.2685
103947360	0	0	0	0	0	0	0	0	0	0	0	0
103936424	0.927752	1.26759	0.95938	0.585418	1.20519	0.929731	0.757215	0.763114	0.770989	0.499048	0.312297	0.669247
103927387	0.332627	0.0852129	0.195435	0.284226	0.0810178	0.428575	0.0663955	0.133826	0.491014	0.0894618	0.0787274	0.149966
103933536	10.9932	13.7093	10.4515	12.0194	9.65959	11.4739	10.025	13.1518	12.4651	12.3176	12.6986	13.1171
103961760	19.0746	17.8053	16.1604	12.0038	12.3542	12.6035	20.8656	18.7746	19.8001	19.607	23.8637	21.7631
103942869	0	0	0	0	0	0	0	0	0	0	0	0
103940123	0.0170117	0	0	0.0178908	0.0331482	0.0876753	0.0181104	0.0182515	0	0.0183015	0.0214741	0.061358
103954780	7.53365	7.07356	6.69067	6.18318	6.76011	5.62268	5.32147	7.11227	5.57512	5.48007	5.93426	6.09557
103963380	0.285684	0.360305	0.268567	0.323559	0.171284	0.415283	0.4679	0.0235773	0.31719	0.0709258	0	0.0792623
103960498	0	0	0	0	0	0	0	0	0	0	0	0
103966549	1.84004	2.17286	1.51563	1.93513	2.06589	1.98697	2.12679	1.50411	1.17271	1.86644	1.81393	2.10689
Novel00577	2.31274	1.42803	1.22645	1.46559	1.06885	1.27345	1.04166	0.922531	1.55624	1.14835	1.30999	1.17638
103942966	0	0	0	0	0	0	0	0	0	0	0	0
103933463	0.100199	0.0855643	0.0470979	0.0702518	0.0325408	0.057379	0.035557	0.053751	0	0.0359323	0	0.0602336
108867775	0	0	0	0	0	0	0	0	0	0	0	0
108865867	0	0	0	0	0	0	0	0	0	0	0	0
103951568	0.0483854	0	0.0682295	0	0	0.0207808	0	0	0.063489	0	0	0
103939419	3.99091	4.11881	4.28776	3.17785	3.86049	3.94229	3.52033	5.13812	4.33896	4.35485	5.07377	4.28408
103934293	1.23953	1.74475	1.33173	1.26061	1.63232	1.56783	1.89962	1.19834	1.26899	1.64125	1.13482	1.39199
103958327	1.52938	1.48884	0.970481	0.804211	0.782275	1.05096	0.691968	1.84595	0.752544	1.80988	1.30313	1.47099
103943666	1.48682	1.36107	1.39774	1.97369	1.53872	1.44743	2.81396	2.35378	2.38448	1.51425	2.51914	1.79551
103947959	54.4696	57.0826	62.6039	54.4013	60.3668	58.6064	57.9875	55.8984	56.1375	46.0544	44.0134	43.9006
103963475	14.3302	9.04727	8.92562	22.0613	25.1326	29.3294	9.98215	9.72549	12.6904	9.1993	4.23252	5.67204
103939399	105.527	104.504	93.8193	59.7198	54.0685	59.3477	112.374	123.671	115.63	107.066	117.452	112.993
103932442	5.81503	6.3585	6.43327	6.52574	6.90911	9.19802	7.73825	5.36387	7.0719	7.97251	6.44523	6.39444
103956682	33.7074	40.8721	32.4588	30.3318	27.7266	28.2023	19.0627	23.5814	18.5096	19.3816	23.0864	20.7394
103928067	134.124	125.48	126.805	103.905	89.5043	100.4	157.044	147.26	147.106	148.974	150.454	154.5
103945651	8.5091	9.62857	7.30146	7.84452	9.4544	9.73507	6.57235	6.68183	5.82017	6.62225	6.33043	6.09463
103940805	6.47332	6.03036	5.70827	6.77973	5.96803	5.14682	8.22982	8.17914	7.19531	7.68358	5.53762	5.98175
103932948	0.869082	0.694123	0.588728	0.631732	0.510528	0.625757	1.33339	1.19295	0.872046	0.85248	0.742126	1.01414
103960438	9.9711	8.74723	9.40826	10.2929	7.77888	9.07057	12.7303	8.84246	10.5731	11.123	11.1469	13.1381
Novel00120	1.95363	2.36471	1.7996	2.12354	1.16247	1.79074	1.03293	1.08317	1.66883	0.987405	1.87026	1.73401
103945440	4.62363	2.85197	3.94569	2.71454	1.53072	1.85083	7.50284	5.44221	4.82996	7.89594	6.68644	5.99062
103953221	0	0	0	0	0	0	0	0	0	0	0	0
103941830	0	0	0	0	0	0	0	0	0	0	0	0
103961971	4.39755	4.37131	4.74369	3.71903	4.35354	3.96885	4.41189	4.70717	3.94876	3.48828	4.65575	4.33685
103926641	3.92622	4.84504	4.2784	4.08531	3.47011	3.93609	3.03784	2.96094	4.4412	3.38362	3.04992	3.50586
108867514	2.24694	9.21	14.4341	5.5138	4.37829	3.86011	6.37882	1.20535	8.35358	4.43173	5.67269	4.95263
108867782	0	0	0	0	0	0	0	0	0	0	0	0
103926686	0.940187	0.518773	0.54391	0.646507	0.458003	0.621226	0.538951	1.24149	1.23367	8.1307	6.34488	9.95588
103959519	14.7783	16.5594	16.3329	16.4666	14.8469	15.0675	19.3428	19.5834	17.5786	16.2591	19.6589	19.2272
103935699	384.675	431.157	397.645	402.29	373.611	354.797	461.068	338.941	359.8	411.035	411.962	420.255
103938676	18.6924	18.308	18.6819	16.2294	14.7044	16.0182	14.2611	18.8042	15.5836	18.8875	16.6305	17.1521
103957269	0	0	0	0	0	0.0430869	0	0.0538167	0	0.0539643	0	0
103944441	0.207734	0.0745046	0.0195287	0.163852	0.0404781	0.151672	0.431243	0.222873	0.449754	0.29053	0.445783	0.362141
103929684	151.401	102.695	152.134	140.681	106.046	161.491	239.209	171.575	226.32	153.171	165.781	180.573
103935202	0.115729	0.118591	0.338473	0.16228	0.250561	0.231952	0.0136893	0.0137959	0.101236	0.124504	0	0.0154598
103953811	8.78386	8.61329	8.48394	7.30823	7.44071	8.53993	8.08156	9.98996	8.89258	9.81997	8.82986	7.77569
103928373	13.3269	11.6175	13.8533	10.0703	11.2677	10.6285	9.885	10.3623	11.0687	10.636	12.7152	12.6586
108867947	0	0	0	0	0	0	0	0	0	0	0	0
103931263	3.48129	3.93943	3.35302	3.79597	3.66226	4.12776	3.75161	4.55992	4.34379	3.46953	3.63961	3.3381
103937025	0	0	0	0	0	0	0	0	0.104734	0	0.151134	0
103957051	53.2943	57.3993	55.7944	51.3442	53.5694	55.7991	51.5219	55.4799	47.0244	44.3616	41.9927	44.1852
108867886	10.5855	10.6108	13.0514	12.069	10.5703	9.91414	8.63623	10.1541	10.3417	13.7651	12.0719	11.8545
103952725	1.67541	1.8634	1.61344	1.61158	1.01522	1.45668	1.50085	1.70983	1.3941	1.45075	2.19227	2.30907
103931790	2.41808	3.11455	3.22036	2.43708	2.09412	2.53863	3.02117	3.09876	2.73221	3.72148	2.86161	3.53305
103936261	0.0166999	0.11979	0.0470979	0.122941	0.227785	0.129103	0.035557	0.089585	0.0219128	0.0179661	0.147564	0.0200779
103933366	0	0	0	0	0	0	0	0	0	0	0	0
103961725	0	0	0	0	0	0	0	0	0	0	0	0
103928730	0	0	0	0	0	0	0	0	0	0	0	0
103953021	0	0	0	0	0	0.0561779	0	0	0	0	0	0
103929368	28.2255	29.2215	28.2036	26.1266	25.2626	25.0996	21.6075	23.1061	21.7718	22.5437	23.2828	21.8442
108865755	0	0	0	0	0	0	0	0	0	0	0	0
103948244	99.763	114.856	110.919	105.419	110.592	98.3196	100.596	91.7735	99.5038	96.1171	112.779	105.366
103945000	0	0.0281828	0	0	0	0.0944964	0	0	0	0	0	0
103936184	6.75228	7.99081	6.68475	6.50422	6.46217	4.61948	4.99369	4.64794	3.95956	5.68926	5.20461	3.37655
103930128	2.07628	2.2408	1.84806	1.76545	1.44901	1.60639	2.79825	2.74106	2.20271	2.73273	2.41646	2.55823
103949085	169.318	175.086	179.885	178.624	207.492	172.532	154.655	138.151	159.55	151.512	162.915	151.95
103937591	3.58372	3.63984	3.19011	2.66826	2.99717	2.8059	3.03864	3.47062	2.74652	2.08126	3.48291	2.36402
103952773	26.7016	27.3618	24.7499	28.0815	31.1557	30.2812	21.2349	22.4643	24.528	17.3323	20.9982	17.3673
103943984	22.9589	23.006	22.7432	29.6919	27.3417	28.6568	20.7587	19.2333	17.8404	15.9025	18.1706	18.2952
103957526	32.7987	29.0651	28.36	30.9434	32.0196	32.7786	24.7343	28.3004	28.0326	28.734	24.879	28.8287
103955821	8.58369	7.09006	7.43361	6.48323	7.22252	7.59658	4.92902	4.57673	4.02741	3.97364	4.30129	4.15925
103927055	0	0	0.0201725	0	0	0	0	0	0	0	0	0.0257986
103945533	15.4731	14.5595	14.9608	13.1584	16.2406	15.2787	14.0819	13.9812	14.1015	14.22	13.3926	14.4178
103957302	21.1219	18.1347	20.7357	12.7886	14.7725	11.0025	16.8485	16.2999	16.6687	10.9559	12.7789	14.8738
103952221	0	0	0	0	0	0	0	0	0	0	0	0
103960565	3.50088	2.47956	1.50036	7.03874	5.16641	3.93584	1.97311	5.41309	12.7002	3.54478	3.57436	2.78538
103929382	0.176943	0.0906594	0.0415854	0.0155073	0.014366	0.0506631	0.141279	0.0949195	0.309569	0.0634532	0.0744527	0.0709114
103951067	0	0	0	0	0	0	0	0	0	0	0	0
103950314	0.398123	0.237981	0.155945	0.261686	0.242427	0.512964	0.176598	0.284758	0.239432	3.14093	0.376917	0.179495
103960111	0	0	0	0	0	0	0	0	0	0	0	0
103949344	1.70487	0.980788	0.731066	1.44696	1.22391	1.10475	1.33735	1.82912	1.37363	2.05938	1.2837	0.68324
103963369	0.195037	0	0.0305586	0.0341861	0	0	0.449874	0.0697506	0.255919	0.244797	1.27203	1.17244
103929746	26.7533	30.3278	30.9696	25.8447	25.3922	29.5298	32.2711	31.7244	28.1323	33.2977	33.5363	33.2827
103942311	0.0158756	0.0650726	0	0	0	0	0	0.0851629	0	0	0	0
Novel00803	1.20795	1.66128	2.09184	1.47096	1.30076	0.682627	0.846028	1.19367	1.45988	1.16274	0.642025	0.840795
103965315	7.62393	8.71241	7.89613	7.90984	7.92848	8.34643	6.32596	7.22728	7.06147	6.68422	7.12349	6.24549
103935851	0	0	0	0	0	0	0	0	0	0	0	0
103948356	0.125156	0	0.0336164	0.075214	0.209036	0.0921479	0.913644	0.556294	0.797661	1.50034	1.67015	1.93464
103927743	10.0938	9.72055	11.7968	10.6279	12.4697	11.0451	8.1322	7.87592	7.06792	6.67956	6.58887	7.17811
103935790	1.51351	2.16485	2.37137	2.28811	1.90467	2.1126	2.98754	3.51826	2.15145	1.73003	2.38816	1.93338
103952987	1.31121	2.02465	1.97561	1.22785	2.09997	1.26515	1.52974	1.27187	1.50838	1.64251	1.26971	1.66281
103961281	0.0475233	0	0	0	0	0	0	0.0764801	0.0311788	0	0	0.0571359
103961916	4.62804	3.98621	4.59647	3.23403	3.55028	5.38853	5.27069	5.08081	5.06394	5.50828	4.34757	4.08532
103955059	0.0986922	0.202265	0.371116	0.467066	0.0961538	0.508643	0.787998	0.0529424	0.582746	0.849403	0	0.94924
108865392	0	0.29181	0	0	0	0	0	0	0	0	0	0
103938769	8.56774	9.12932	9.81049	31.1873	33.1795	31.7984	12.2953	13.1234	15.6024	14.4154	13.0372	13.1945
103966860	0	0	0	0	0	0	0	0	0	0	0	0
103948956	7.52232	5.36627	7.21763	4.69063	5.55608	4.65073	8.17351	7.11827	7.6867	6.56486	7.47878	7.97676
103937116	0.0285661	0	0	0	0.0278314	0.0245375	0.0304111	0.030648	0.187415	0	0.0360594	0
103946245	0	0	0	0	0	0	0	0.0289252	0	0	0	0
103937345	0	0	0	0	0	0	0	0	0	0	0	0
108867850	0	0.0763317	0	0.0783393	0.290295	0	0.0793008	0	0	0	0	0
103942053	12.4561	11.5775	11.2538	9.46283	9.68878	10.5583	8.57109	10.812	9.82507	9.43596	8.06918	10.1876
103944869	28.5237	30.99	28.4302	27.1851	31.1032	30.8109	20.3943	20.1636	22.8503	21.599	19.141	17.8232
103930364	1.69891	1.82929	1.94572	1.8774	2.23495	2.0223	2.83689	2.47039	2.74975	1.93906	2.24253	2.87201
103937408	0	0	0	0	0	0	0	0	0	0	0	0
103949567	13.7928	15.0115	14.8944	10.5829	10.2981	10.9862	14.8756	16.9621	14.6235	14.6568	13.6841	15.1738
103958734	21.2016	27.7322	25.6137	47.5805	58.846	61.5576	20.9135	22.3046	17.0644	25.4202	17.4567	18.1679
103943497	0.109614	0.164743	0.158004	0.030741	0.163752	0.0627703	0.0622366	0.00784018	0.182185	0.172957	0.055347	0.0615002
103953464	53.5783	51.5069	52.2591	81.9246	87.3865	81.3244	47.8405	46.472	42.1697	38.878	39.6448	39.9301
103954172	1.41796	1.09368	1.10367	0.817779	1.7083	0.982251	1.18491	1.19414	1.2804	0.705329	0.654379	0.311627
103954774	0.0879027	0.180153	0.165272	0.184891	0.0856418	0.679554	0.09358	0.565854	0.576708	0.189135	0.332883	0.105683
103965554	0	0	0	0	0	0.00939294	0	0	0	0	0	0
103939972	0.30162	0.0842941	0.0257771	0.115348	0	0.188424	0.0875729	0.17651	0	0.206493	0.0346127	0.197798
103953419	0	0	0	0	0	0	0	0	0	0.0524252	0	0
103950228	29.8114	29.7447	28.2777	25.2422	26.0424	28.0841	28.8852	28.3671	31.4013	25.9433	28.2013	26.3755
103953726	7.80315	8.81762	7.41098	10.4126	6.99061	7.94222	15.8888	14.0056	14.2889	18.1552	16.293	17.0924
103941694	1.20608	1.33889	2.07866	1.58551	1.86051	2.33097	0.534989	2.37229	0.923158	2.27067	5.58231	1.81254
103927490	5.05592	7.65678	6.22515	36.5146	33.3042	31.3611	12.7178	12.3849	13.6205	13.2853	15.7577	11.8882
103942075	0.082157	0.14733	0	0.92883	2.1812	3.70496	0.240524	0.793301	0.0269506	0.110483	0.051854	0
103966445	0.0142607	0	0	0.0299953	0	0	0.0910904	0.0612	0.0374244	0.0306839	0	0
108868507	0.98293	0.881331	2.25234	1.80902	3.9503	3.85216	0.654009	4.15235	0.644877	2.31319	2.01625	0.590875
103931432	83.1771	93.3052	84.3894	75.2211	75.223	75.0389	115.981	109.189	110.331	116.958	124.813	122.163
103930094	40.2556	39.4655	42.4046	36.341	36.3445	35.8106	20.0206	22.6261	22.3506	20.644	18.8187	19.0794
103963634	95.0701	87.0278	100.187	67.8611	64.5894	72.066	82.594	82.9665	89.028	71.2793	84.4694	84.7966
103954957	0.156365	0.373873	0.122497	0.219261	0.583981	0.201469	0.0554879	0.726962	0.376152	0.308404	0	0.125329
103941997	0	0	0	0	0	0	0	0	0	0	0	0
103965421	0.0628454	0	0.0886199	0.0660932	0.153072	0.0809737	0	0.168564	0.0412313	0.0338052	0	0.0377787
108866067	2.38316	2.48045	2.96761	2.95247	2.13952	2.29358	2.53708	3.1057	2.71777	1.98666	1.37027	2.29517
103943290	11.1999	8.05141	9.26561	8.10306	4.90128	9.50666	12.8957	12.4493	11.682	14.7124	13.4359	13.139
103938936	2.63353	2.90758	2.47574	1.84046	1.62224	2.29132	1.35659	2.16923	2.00647	2.02894	1.45842	1.26649
103965727	5.7919	4.89054	4.92216	6.10746	2.88918	3.92699	8.61592	7.78822	8.97795	9.02256	8.73444	10.0274
103933558	3.17652	3.86102	3.34966	2.89419	1.89087	2.23362	5.94012	6.87297	6.92357	7.82977	6.8233	8.46751
103953102	29.0886	28.6212	28.2011	28.4316	28.3807	30.4098	21.8826	27.0819	22.9554	23.0183	23.5802	23.0387
103946349	0.254206	9.04124	0.149359	0.200507	0.175431	1.72865	0.0676561	3.1137	3.80811	0.398826	0.320888	1.23524
103953218	0	0	0	0	0	0	0	0	0	0	0	0
103952644	19.0863	18.3903	14.3713	13.6801	14.213	12.7528	11.3081	14.8036	14.0574	10.7735	11.2792	11.711
103956061	41.1454	43.8943	40.141	50.6783	48.3184	49.6345	28.762	34.3784	31.9305	28.7803	27.783	25.4087
103941510	7.90676	7.01668	7.87025	5.67945	6.24327	8.36753	7.9773	7.04145	7.89982	5.50406	7.95856	5.84034
103928977	10.5473	6.75509	8.56659	9.23687	11.7495	11.2416	11.373	10.6504	11.6264	10.9299	9.69185	10.6761
103964408	0	0	0	0	0	0	0	0	0	0	0	0
103962387	0	0	0	0	0	0	0	0	0	0	0	0
103966949	5.89764	5.92472	6.18586	6.01283	5.34449	5.2097	4.3045	5.49853	4.3424	6.26169	4.86017	6.02234
103951858	0	0.0862625	0.0395685	0	0.246047	0.162695	0.313662	0.135474	0.358989	0.181127	0	0.581949
103926517	0.216537	1.09559	0.139949	0.142329	0.105484	0.185999	0.158484	0.348477	0.266371	0.422231	0.0683344	0
103951070	15.1876	14.7307	13.5804	11.6414	12.753	13.0882	10.6111	10.906	10.6502	8.97516	7.63296	7.88139
103944390	0.0843758	0.115283	0.237961	0.0887362	0.137009	0	0.119767	0.06035	0.0738092	0.0302578	0	0.169071
103955842	791.532	895.28	963.782	899.736	1050.84	944.081	818.417	834.087	822.183	877.259	844.643	896.423
103953752	3.32645	2.49369	2.67514	1.64082	2.09368	2.22518	2.14149	2.27398	2.54936	1.81573	2.14287	2.32408
103961645	107.462	108.668	102.848	122.645	122.54	117.863	101.331	96.0406	101.934	104.856	116.045	107.15
103928081	0	0	0.0348471	0	0.0361147	0	0	0.0994241	0.097278	0	0	0
103954284	19.2575	15.8389	18.5536	15.456	19.5028	16.0338	21.7601	21.2953	21.8331	21.5657	21.3948	24.8791
103944294	0	0	0.0199223	0	0.020647	0	0	0	0.0278072	0.0455978	0	0
103933600	20.1921	21.6835	18.0722	19.8781	16.4838	16.9881	19.9748	16.4704	18.1474	19.6401	23.1029	23.3897
103941535	0.368381	0.576169	0.56503	0.46898	0.132229	0.383046	0.30961	0.395228	0.127203	0.29202	0.220269	0.163172
103944921	4.53807	5.82686	9.71451	15.2953	12.4117	21.2281	6.11171	7.68449	8.53736	8.94081	10.3527	7.23084
103943352	360.681	355.031	366.79	350.635	373.106	363.4	302.693	348.702	316.931	216.278	197.715	152.909
103929044	18.1281	17.047	17.3157	24.1949	17.3781	19.5426	16.3924	15.7391	14.1383	14.1374	14.6582	14.7925
103945233	1.75349	1.5915	1.83682	1.35235	1.69212	1.79309	1.61784	2.18587	1.84068	1.58102	2.12913	1.24483
103943206	0	0	0.0537933	0	0	0	0.0152294	0.0306961	0.0375419	0.123121	0	0.137593
103964536	10.9825	10.2874	10.8651	8.94508	9.23045	8.95268	8.10426	9.87233	8.28104	9.02561	7.48254	7.59366
103932706	0	0	0	0	0	0	0	0	0	0	0	0
103933731	27.6588	29.2358	28.3732	25.3014	27.2826	25.5509	24.0982	21.9484	22.901	21.6385	23.2472	21.5624
108866376	0	0	0	0	0	0	0	0	0	0	0	0
103967570	8.27352	7.37835	7.42927	8.43431	8.21281	8.11239	7.76921	7.87161	8.32131	7.51533	8.79348	9.68898
103943570	10.1844	10.1033	9.78487	8.80191	8.99464	7.49703	9.9357	9.86886	11.5553	10.7879	10.9325	11.9212
103943363	105.459	119.046	107.406	122.43	102.326	112.418	119.687	107.423	107.046	114.438	138.763	130.199
103954861	0	0	0	0.26807	0	0.0547374	0.27136	0	0	0	0	0
103938308	0	0	0	0	0	0	0	0	0	0	0	0
103956424	3.35524	3.64145	3.44942	3.11145	2.81805	2.51292	2.55138	2.25207	3.10132	1.84927	2.94181	2.12625
103962751	7.28549	6.09224	6.46129	5.56579	5.84254	5.81524	6.8414	7.50305	8.56762	7.76394	6.57208	5.28854
103967890	10.9814	10.3364	10.4586	9.7515	11.0802	10.9557	10.6534	12.9985	11.1502	10.4136	9.6782	9.46751
103944207	0.574412	0.632217	0.359997	0.402731	0.373092	0.219291	0.0792699	0.0913	0.195408	0.137326	0.241696	0.1151
103936620	12.524	15.1089	13.5674	13.4996	12.3709	11.9796	10.8214	11.5757	10.1969	10.2638	9.45928	10.0938
103928293	0.151666	0.0906594	0.784181	0.106336	0.110824	0.0868511	0.0269102	0.244079	0.16584	0.19036	0.749846	1.3068
108867301	0	0	0	0	0	0	0	0	0	0	0	0
103937315	0	0	0	0	0	0	0	0	0	0	0	0
103947391	61.7652	52.3415	57.0827	58.5994	51.3361	57.5697	83.4684	69.3042	85.4302	54.3147	60.3172	61.4939
103942649	0	0	0	0	0	0	0	0	0	0	0	0
103942433	0	0	0	0	0	0	0	0	0	0	0	0
103963227	10.0934	9.74696	9.39215	7.16065	7.6337	7.17108	7.6492	7.26829	6.46491	7.06737	9.50181	9.37895
103934603	3.26077	2.81825	2.86413	3.23877	2.7116	3.36675	3.71682	3.26872	3.06851	4.00409	3.57562	3.70254
103953406	2.55456	2.14085	1.44276	1.48907	3.13519	2.43244	1.1595	0.95607	0.987402	0.724346	0.962398	1.26184
103953537	0	0	0	0	0.0189705	0	0	0	0	0	0	0
103935399	23.3902	22.315	21.9235	17.7284	16.0602	16.1865	21.0124	21.5578	20.3548	21.4582	20.4249	19.3283
103941365	33.2737	37.0428	32.6533	37.4318	38.6078	36.2294	31.4731	33.4597	31.0945	33.7012	35.9138	33.5365
103962984	204.673	195.749	201.013	213.404	201.687	208.506	205.909	210.532	202.345	211.679	187.462	195.081
103928611	7.99731	7.77695	5.52353	3.38999	3.85606	3.96046	4.99536	7.66085	6.10347	7.94524	4.481	5.19992
103941083	0.346646	0.565119	0.251813	0.596553	0.291676	0.500777	0.369034	0.997393	0.682278	0.406832	8.61229	0.530426
103954650	0	0	0	0	0	0	0	0	0	0	0	0
103961151	364.236	375.653	366.504	355.883	338.491	345.303	340.734	348.292	326.313	376.99	382.869	383.486
103935414	6.16879	6.56446	5.40265	4.13098	4.28928	3.96279	8.36336	8.65479	9.13213	10.1959	10.0831	10.9347
103947387	0.101627	0.260351	0	0	0.0990134	0	0.270478	0	0.0666752	0.601331	0.0641428	0.30546
103951098	3.3363	3.87804	3.55771	4.24188	3.44455	4.70503	3.07467	2.51096	3.13629	1.87499	1.38287	2.63419
103953918	30.3992	31.6749	30.0453	29.1114	29.8336	30.7184	22.363	25.1215	26.3715	20.4998	19.4415	19.4228
103938690	11.066	11.1681	12.0629	10.7574	12.1309	11.532	12.2344	13.8975	10.9252	11.5775	12.2779	12.3893
103937077	61.3291	68.7251	61.3259	64.9549	60.2684	53.3841	70.9363	51.7286	69.2752	73.3449	73.5824	72.2272
103938068	0.0346486	0.0355054	0.195435	0.145757	0.337574	0.238097	0	0	0	0	0	0
103928278	0	0.137322	0.0209965	0.023489	0	0.153479	0	0.143775	0.0293066	0.0240282	0.0281935	0
103955394	28.4479	27.0183	23.8299	18.0481	19.6492	19.5885	30.2852	26.005	29.9231	26.1261	28.3194	28.2515
108868404	0	0	0	0	0	0	0	0	0	0	0	0
103931753	0	0	0	0	0	0	0	0	0	0	0	0
108866709	1.39301	1.73971	0.818464	1.05297	0.975471	0.411315	1.25126	1.30771	1.08528	2.06061	2.85742	2.19814
103946572	51.4305	50.7886	51.1405	48.0356	50.2568	47.8325	48.0059	47.3946	49.7297	50.7192	46.4498	54.2147
103959628	0	0	0	0	0	0	0	0	0	0	0	0
103947854	9.01564	8.64254	9.37768	7.6923	9.20877	6.80739	8.12727	8.3154	7.09793	8.30692	8.57214	8.12945
103932358	1.15978	1.01868	1.45372	1.04547	0.753302	1.3283	0.881921	0.948044	1.95661	2.13895	1.81259	2.32396
103956709	8.32344	7.21411	7.33275	7.81008	7.41739	7.82389	8.1845	8.70278	8.66535	9.19583	9.05975	9.27299
103942004	4.37018	3.6165	3.82321	7.40874	7.80369	9.30768	6.9126	6.84813	7.43474	5.04266	4.05475	5.53592
103945573	1.40488	1.46678	1.32071	1.05004	1.33431	0.933526	1.48621	1.84854	1.47241	0.979085	1.09304	1.27476
103928714	2.33683	1.90257	2.16673	1.58229	1.575	1.37485	1.53355	1.57984	2.35221	2.66899	2.54573	2.80951
103957654	0	0	0	0	0	0	0	0	0	0	0	0
103961693	2.06444	2.09896	1.92559	1.79797	1.62636	1.71096	1.19332	1.65252	1.68246	1.70911	1.62874	1.15375
103953642	0	0	0	0	0	0.0649132	0	0	0.0247901	0	0	0
103953229	133.944	138.551	123.277	131.771	142.702	134.102	114.953	113.815	96.6952	101.449	111.611	103.5
103941804	4.43219	3.47598	3.58886	3.46796	1.94607	2.11169	6.42967	7.79854	6.9013	8.25225	7.78799	8.63961
103933778	0.682717	0.982416	1.24266	0.931872	1.5143	1.07305	2.10311	1.82339	1.44857	0.781365	1.0635	1.65909
103954307	2.53504	2.26098	2.69208	2.25462	2.21066	1.72052	2.16568	1.57815	2.1765	1.88551	1.58026	1.29814
108865600	0	0	0	0	0	0	0	0	0	0	0	0
103957922	114.521	116.84	115.446	121.258	120.147	117.806	102.727	95.5503	105.626	100.477	91.5792	89.0111
103947032	2.20004	2.21442	1.8357	2.49171	1.64881	1.57667	1.8155	2.58384	2.03271	2.94106	2.18556	3.19284
103948256	4.06715	4.78341	4.71416	4.83631	4.79558	5.00216	4.05922	4.21481	4.42705	3.67943	4.63813	3.33398
103955261	0	0.339561	0.0259594	0.232328	0	0.0237196	0	0	0.217402	0	0.0697148	0.0331994
108866451	0.210614	0.086329	0	0.0442998	0.205197	0.217094	0	0	0	0	0	0
103950456	4.48339	3.58576	3.59797	7.47514	8.52308	4.60254	4.19089	4.69282	4.73501	4.82333	6.48766	5.52173
103949787	0	0	0	0	0	0	0	0	0	0	0	0
103966743	21.3613	18.805	19.2475	28.5976	30.5448	30.2023	18.5457	16.7088	19.7864	16.6451	16.2449	15.7694
103927476	1.19174	1.70229	1.25613	0.265857	0.492582	0.403264	1.99918	1.16236	1.18465	0.543921	1.82345	1.2157
103962506	47.2692	44.6549	46.119	43.8761	41.5959	43.4239	52.1305	55.5984	54.8619	56.3357	51.6918	59.6897
103927229	0	0	0	0	0	0	0	0	0	0	0	0
103961668	11.3831	12.2059	11.7627	11.052	10.5403	11.7646	11.8857	11.8219	11.4473	11.3253	10.2078	11.693
103945067	9.58832	9.91849	12.8804	13.195	9.03832	9.98585	12.6386	12.6814	12.8708	12.5068	9.74502	12.105
103964104	11.5623	7.70059	8.1164	7.03146	6.58127	8.03313	6.54422	7.72157	6.05407	8.05484	6.27751	7.05845
103961681	15.2098	16.1201	15.1777	15.5282	16.0584	16.2124	13.858	13.9001	13.2178	13.2785	12.5416	13.7332
103933007	3.71527	4.26173	3.78807	4.3155	3.78179	4.92193	2.4794	3.7679	3.05597	3.18167	2.9399	3.33341
103946580	3.46894	3.1397	2.74793	2.98154	2.58197	2.67722	1.85587	2.65435	2.57626	2.11226	2.37839	2.12765
103929344	0	0	0	0	0	0	0	0	0	0	0	0
108868659	0.1698	0.289997	0.106417	0.0892874	0.441153	0.267397	0.180766	0.576886	0.148535	0.365349	0.464405	0.47634
103928600	1.33355	1.65935	1.1641	0.581021	0.946596	0.605468	1.46024	1.22635	0.949901	0.737826	1.17835	1.0994
103949080	8.52392	8.6623	8.74368	11.1065	12.3767	12.6058	5.13257	8.45672	6.25662	9.37288	6.78436	7.43835
103940850	0.12384	0.285531	0.145525	0.22792	0.211146	0.159563	0.131839	0.232515	0.324994	0.632843	0.27357	0.29778
103948846	10.7544	11.9825	11.0094	9.78226	10.098	9.5573	11.166	11.6712	12.8095	10.7121	9.97469	9.92627
103955561	14.0527	11.4354	11.8785	12.1709	11.1601	11.0227	13.1374	13.1553	13.8682	11.5398	12.7452	13.0145
103932485	0.302911	0.853604	0.332222	0.769867	0.491867	0.88899	0.376221	0.406234	0.46371	0.543131	0.796603	0.637319
103954267	3.56864	2.93557	4.77062	11.879	11.9776	10.1663	4.07796	4.84737	4.33892	2.67689	2.35569	2.99153
103943880	0	0	0	0	0	0	0	0	0	0	0	0
103963583	0	0	0	0	0	0	0	0	0	0	0.0106312	0
103945089	0	0	0	0	0	0	0	0	0	0	0	0
103940543	0.158595	0.365662	0.0186365	0.771407	0.444232	0.136228	0.253256	1.46757	0.832401	0.405222	3.15309	0.405182
103948683	47.6921	48.6001	46.4525	44.5877	44.0793	41.1368	46.7204	42.3973	47.9007	52.4476	46.6245	53.0017
103955322	5.93528	4.85902	5.7616	3.93518	3.39414	3.43577	4.20668	4.22215	4.99447	4.35519	4.29579	3.91695
103943613	20.0205	24.2925	22.2603	31.8545	33.4324	32.7702	16.0575	15.6281	16.0618	16.4904	12.8936	15.6488
103957929	0	0.204107	0	0	0.145544	0.042773	0.0530116	0.0534246	0	0	0.0628576	0.0598678
103948103	0	0	0	0	0	0	0	0	0	0	0	0
Novel00823	0.5982	0.980788	0.590476	0.283102	0.845081	0.0513837	0.254734	0.192539	0.784929	0.418312	0.528582	0.25172
103943400	58.0775	56.7034	57.4043	50.2541	49.9547	50.707	44.6067	47.6917	47.054	46.2353	46.1871	44.7832
103941594	0.533345	0.858838	0.658968	0.288467	0.534474	0.628291	0.778686	0.98094	0.899781	0.770511	0.750192	0.71451
103929141	0.0744222	0	0	0.104358	0	0.0426177	0.0264096	0.106461	0.0325511	0.266884	0	0.238602
108868279	0.0489047	0.050114	0	0	0	0.0420078	0	0.314813	0.128341	0	0	0
103966029	0.804928	1.28307	0.61657	0.188117	0.232363	0.435333	0.825178	0.447788	0.665007	0.449016	0.376323	0.430108
103948830	0.029021	0.0297386	0	0	0	0.149569	0	0	0	0	0.0366336	0
103960163	1.34265	0.993666	0.631099	1.76504	0.690392	1.12126	0.674976	1.96068	2.10432	1.16358	0.612026	0.941632
103937248	0.620725	0.291534	0.461964	0.272001	0.428371	0.399889	2.00998	1.24868	1.49322	0.862561	0.816198	1.64804
103940107	4.0655	3.58053	7.62316	9.89166	9.46342	15.6864	4.98314	6.03578	7.75673	7.02165	7.71178	4.2009
103939078	2.26199	1.78811	2.23278	2.9906	2.67605	2.56752	1.63406	0.866729	2.31086	1.77298	1.95795	1.24321
103927794	6.97552	4.69037	5.11343	4.68185	4.70382	3.75664	3.88824	4.00262	3.02355	5.32898	4.66978	7.16149
103950903	18.8471	14.1384	16.7845	5.77891	8.02207	6.39626	14.4879	13.1315	17.6773	10.2025	12.9651	10.2286
103954161	0.903088	1.0444	0.873234	0.651263	0.791874	0.7314	0.508176	0.498294	0.42321	0.680093	1.04227	0.480836
103931832	33.4183	38.1432	32.2734	52.6359	34.0318	38.0221	34.3082	40.87	32.4103	33.9366	31.003	49.3654
103938854	0.221603	0.247727	0.416651	0.233055	0.392551	0.605661	0.386043	0.410665	0.634422	0.346772	0.279733	0.193765
108866852	0.125147	0.0284982	0.0130721	0.0292477	0.108381	0.0597212	0.0148033	0.179024	0.182458	0	0.140423	0.0167179
103964693	9.73466	11.4398	8.06081	12.3595	12.1871	13.5464	8.32292	7.7925	8.47144	8.5193	7.93746	8.14611
108865825	3.55135	3.14173	3.43464	2.31079	4.15699	2.8091	2.47515	2.30255	3.5536	2.8586	3.03162	2.79527
103961139	0	0	0	0	0	0	0	0	0	0	0	0
103949180	2.46519	3.27318	2.56998	2.02767	2.26161	2.23288	2.46102	2.37728	2.32849	1.86783	2.22794	2.11044
103957332	19.9237	20.3058	17.5387	15.1692	20.9872	20.1476	26.4915	25.9169	29.256	17.1417	18.8539	18.8972
103932031	6.75711	7.3021	5.86017	6.24305	6.29356	6.63188	6.71227	6.53482	5.5883	6.8983	6.24703	6.97968
103932333	0	0	0	0	0	0	0	0	0	0	0	0
103954045	0.742537	0.77358	0.732949	0.442516	0.530522	0.584667	0.276673	0.345216	0.844412	0.505931	0.531146	0.371972
103948790	5.22353	6.87646	4.73134	10.2652	11.2556	7.6637	6.77861	5.68603	6.15365	8.28582	8.66331	8.80132
103958551	4.84206	5.28508	4.08772	4.3133	5.37236	6.18577	3.43166	5.31268	5.95755	5.93229	4.08635	5.68955
Novel00056	2.67193	2.738	2.11645	2.34167	1.51853	2.18885	3.4766	2.78702	3.01903	2.02281	2.49838	1.8144
108866518	2.43002	2.69762	7.04364	0.638901	0.789174	1.39155	4.74277	8.90766	1.85999	3.26784	1.27811	3.40848
103935769	0.0523963	0.0805378	0.221656	0.0826561	0.140384	0.191279	0.0697254	0.309182	0.309383	0.253661	0.380308	0.125989
Novel00584	0	0.0244022	0.134319	0.025044	0.116004	0.12273	0.0253514	0.22994	0.249974	0.25619	0.12024	0
103947243	0.964648	0.932548	0.95818	1.0145	0.602914	0.844239	0.581293	0.507712	0.644823	1.15528	0.620332	0.678356
103941800	0	0	0	0	0	0	0	0	0	0	0	0
103964402	0	0	0	0	0	0	0	0	0	0	0	0
103953409	3.41849	3.16523	2.65319	2.88468	2.81512	3.11467	2.57132	3.11748	2.97436	2.56344	2.31429	2.30696
103930937	3.80809	3.7119	4.27844	3.41881	3.86096	3.11148	4.61435	3.18878	6.05302	4.16344	4.80701	4.69003
103927755	0	0	0	0	0	0	0	0	0	0	0	0
103943312	10.1361	10.8297	8.7581	8.41823	5.30078	7.90001	20.5818	20.9821	22.2973	24.3752	24.0094	23.4051
103962668	30.443	32.6256	26.679	23.5626	25.1028	24.9848	33.3507	38.2283	30.8942	35.3519	36.2455	37.6877
103953372	0.0258635	0	0	0.108801	0	0.022216	0.0550679	0.110994	0.203621	0	0.130592	1.33709
103943306	30.4382	31.7834	34.4784	32.3993	29.2238	31.5458	28.2913	33.5211	28.6389	31.2967	26.7591	27.8974
103966013	0.516861	9.8771	3.59823	0.411352	0.353858	1.81187	0.922028	2.12819	0.879827	3.57676	3.36801	1.24282
103941906	1.27846	0.611368	0.60093	1.34453	0.705828	1.3361	1.17956	0.983005	0.922644	0.802315	0.618631	0.947853
108868466	1.05344	1.16798	1.34749	1.92518	1.11048	1.12739	1.02956	1.3155	1.40494	1.70927	1.02458	1.20424
103931123	0	0	0	0	0	0	0	0	0	0	0.0723456	0
103949171	1.61458	1.74224	1.65582	1.81379	1.6803	1.70208	1.02871	1.57477	1.71733	1.47382	0.818331	1.57352
103961572	0	0	0	0	0	0.0102857	0	0	0	0	0	0
103955477	2.65142	2.09949	2.92687	1.22522	1.54602	1.12149	1.4541	2.06884	1.58139	1.66393	1.64811	2.02856
103941151	0	0	0	0	0	0	0	0	0	0.0218341	0	0
108866608	0	0	0	0	0	0	0	0	0	0	0	0
103936452	0.0411713	0.126568	0.0387045	0.238145	0.100281	0.654252	1.55598	0.176687	0.270115	0.265758	0.0779567	0.222746
103945413	7.60585	6.51805	9.18576	11.6425	9.94183	9.74169	14.4941	14.7812	11.9689	16.4233	16.3661	16.1083
103947602	17.19	15.1806	17.0375	18.0249	14.3341	16.3983	26.3755	23.3221	24.4708	23.4956	25.9834	29.848
103948941	1.79888	1.14369	1.67876	1.65709	1.33045	1.07148	1.1742	1.08474	1.5334	1.53975	1.19339	1.29449
103929850	0	0	0	0	0	0	0.0315998	0	0	0	0	0
103955752	4.34824	2.85031	3.04806	3.6566	4.08131	4.28195	2.9701	4.12581	3.93562	3.39803	3.71211	4.08954
103961057	6.7432	6.78527	6.33917	6.04986	5.2829	6.07586	4.23692	5.59379	7.04655	5.45956	4.67284	4.49237
103957650	5.08838	5.03093	5.43924	4.0911	4.10366	4.14801	6.26432	7.07108	6.14869	5.26254	6.14093	5.38652
103953106	0	0	0	0.0222012	0.0617018	0	0	0	0.110799	0	0	0
103951664	34.74	35.9869	37.1658	32.8198	29.8717	31.5386	39.6701	39.7536	37.858	48.9573	44.4368	49.9585
103937065	0.671506	0.611654	0.729469	0.831757	0.392541	0.333265	1.22323	1.36084	1.8014	1.63749	2.35459	1.8479
103962997	4.76232	6.52062	5.8296	4.36906	5.35061	5.34402	4.42268	5.06591	5.15865	5.14521	6.36968	6.04235
103953581	0.0307973	0.0946766	0.125459	0	0.0100017	0.04409	0.0218576	0.209265	0.053881	0.0662649	0.0777518	0.123423
103964106	6.0634	6.49283	5.81844	5.75893	5.92789	5.89312	4.93618	6.12263	4.48735	5.12371	5.08496	5.59983
103950616	2.13204	2.11822	1.90256	2.37881	1.4551	1.78488	3.03016	2.99571	3.28039	2.00262	3.18312	2.92762
103948043	7.57274	7.03302	7.8945	7.87734	6.55819	6.61814	7.21876	7.39891	8.65933	8.16467	8.03887	10.0368
103946674	0.504002	0.730174	0.473804	0.676268	0.592633	0.821061	0.90659	1.36116	0.661327	0.542216	0.7459	0.919369
103960408	0	0	0.0732187	0	0	0	0.0829156	0.0835616	0.204395	0	0	0
103936398	1.4713	1.06997	1.36827	1.38096	1.04812	1.10074	0.757901	1.68037	1.03794	1.68498	1.37796	1.73087
103951158	17.226	17.3333	15.8782	14.4799	16.6981	15.7368	14.1147	15.2922	15.6182	14.9863	15.0093	15.4767
103939927	9.15898	12.7231	8.81957	10.7156	12.1239	10.1868	7.3203	7.97468	8.76691	11.4408	10.191	9.6728
103953474	3.41491	3.57502	3.67883	3.18372	3.34506	4.15421	1.43454	1.98043	1.5017	1.46954	1.51457	1.10964
103963325	0.0101326	0.0519158	0.0571529	0.0532812	0.0493599	0.00870362	0.0539351	0	0.372274	0.0763061	0.0511621	0.0243643
103946208	0.0179735	0.018418	0.135173	0	0.0175112	0.12351	0	0	0	0.0966817	0.0680648	0.129655
103951504	10.2841	8.24547	8.95614	10.1619	8.76443	9.32887	7.33901	9.68779	10.143	8.40128	7.98882	9.48387
103947385	0	0	0	0	0	0	0	0	0	0	0	0
103958251	0	0	0	0	0	0	0	0	0	0	0	0
108867559	0	0	0	0	0	0	0	0	0	0	0	0
103964639	37.0931	33.0702	31.4316	29.9435	31.4697	30.2542	28.0769	28.5086	30.6245	29.1665	32.2178	29.7648
103962973	7.08104	8.21881	6.99899	11.5101	11.727	12.7196	8.651	7.25694	7.67349	7.25157	7.02629	7.99097
103949889	0	0	0	0	0	0	0	0	0.163796	0	0	0
103954177	0.0160245	0.0164207	0.090386	0.101116	0.0936739	0.206469	0.0852971	0.137539	0.0420531	0.0172395	0.141596	0
Novel00744	1.25038	0.728008	1.2556	0.777042	1.30128	0.439379	2.35973	2.28665	2.05085	3.02666	3.40784	2.80159
103956312	17.5418	17.7965	18.0347	16.5864	15.3203	16.4387	22.1592	21.0822	21.1223	21.7791	21.1729	21.4682
103945205	0	0	0.169635	0.0948863	0.087903	0.193749	0.0960508	0.338797	0.236774	0.0970646	0.0569453	0.0542367
103928640	19.5961	20.1137	19.8624	18.6242	17.8507	20.6423	14.3027	16.5944	15.6183	14.4884	15.249	15.2024
103949136	0.221538	0.181613	0.208264	0.69896	0.388511	0.228354	0.424523	0.0950733	0.465106	0.286002	0.0559301	0.372888
108867188	0.256452	0.840938	1.35008	0.431528	0.349798	0.616797	1.25587	0.605312	0.807608	0	0.71219	0.86331
103953754	0	0	0	0	0	0	0	0	0	0	0	0
103945431	11.0281	11.883	11.2899	11.5573	11.7509	13.1887	9.16956	10.6403	9.72608	8.61339	9.12846	9.17556
103963759	2.83828	2.76304	3.12909	2.97139	2.37562	2.69288	3.35122	4.33239	3.94432	5.37135	3.90851	4.28099
103965029	0	0	0	0	0	0	0	0	0	0	0	0
103959697	1.23647	0.624842	1.01907	1.3538	0.874619	1.16393	0.88356	0.799582	0.866778	0.983997	0.812476	0.814559
103949071	14.6821	15.4957	12.7241	15.4006	14.4162	14.385	16.4241	16.1213	15.7282	18.4896	18.9678	17.9737
103950782	0.345228	2.96278	2.21095	3.81223	1.19824	0.333609	0.482376	1.31951	0.849359	1.02136	0.49026	0.985764
103954459	70.9665	69.3853	72.6816	65.9099	60.2895	58.583	53.6245	57.8711	54.0482	68.7858	64.2721	63.1966
103957074	10.93	9.49021	11.5326	8.23932	8.42726	7.0469	9.64236	9.4168	11.9682	8.93555	9.40712	10.7976
103949585	2.91379	2.93894	3.68574	2.50284	3.04693	3.05323	3.18318	2.897	3.98347	3.85685	2.92709	3.37478
103957286	0	0	0	0	0	0	0	0	0	0	0	0
103932312	29.0072	30.6188	26.752	26.7753	26.3204	24.6883	22.5597	22.4708	24.5199	22.512	27.3724	24.5194
103955084	16.1273	14.5779	13.99	15.1681	15.3293	14.0218	23.5898	15.5443	19.0969	14.4584	15.5579	20.3353
103952337	0.210986	0.0617723	0.0425024	0.158492	0.0146828	0.0129451	0.0160438	0.161688	0.0395494	0.0324262	0.0190236	0.0724751
103927933	0	0	0	0	0	0	0	0	0	0	0	0
103959678	6.89676	7.53561	7.997	6.73977	7.71108	7.77987	8.19362	7.74484	6.66453	6.08995	5.76896	6.3562
Novel00843	0.825291	0.669511	0.549555	0.470135	0.938074	1.00428	0.402688	0.811651	0.451211	0.591911	0.347259	0.909539
103933081	45.3159	52.1511	38.3847	73.2913	67.0995	65.7908	40.1884	37.4053	35.9224	50.1784	39.9732	45.433
103939540	0.457683	0.469	0.479905	0.481335	0.600265	0.846756	0.431022	0.698786	1.52447	0.587075	0.799948	1.54496
103957557	0.3211	0.408463	0.416359	0.256181	0.312841	0.0665761	0.271113	0.320742	0.479446	0.297798	0.097838	0.359425
103927545	37.9113	45.3701	39.0851	44.5581	43.619	45.178	48.2157	46.2534	45.294	48.245	53.5762	50.6111
103945758	13.1675	14.0888	12.7337	15.4223	14.7262	16.329	13.2443	11.757	14.0739	11.3045	11.2094	10.6063
103948627	0	0	0	0	0	0	0	0	0	0	0	0
103963519	0.0654013	0	0	0.0687812	0	0	0	0.0701677	0.386174	0.0703602	0	0.275206
103935446	1.34244	1.38474	1.66317	1.64556	0.788211	2.03132	1.32503	1.91719	1.59817	1.07121	1.18957	1.02611
103956989	45.5109	46.157	45.1456	45.4397	47.5642	48.7207	40.8148	38.7537	41.3497	38.6177	35.5804	37.3456
103952118	0.0168543	0.0518133	0.0158445	0.0709014	0.0164208	0.0579096	0.0179429	0	0	0.0181323	0	0
103961233	0.0288373	0	0.135547	0.272948	0.112382	0.148623	0	0	0	0	0.0364017	0.0346703
108865473	0	0	0	0	0	0	0	0	0	0	0	0
103927988	0	0.0303837	0.111496	0.249462	0.40443	0.254689	0	0.0318114	0.272341	0.191392	0.0374283	0.035648
103930616	0.636901	0.502038	0.483598	0.72134	0.668252	0.462914	0.339018	0.788444	1.02857	0.44801	0.742126	0.618473
103956174	80.4825	79.8809	74.5809	71.0277	75.6566	77.9506	72.785	77.3687	71.022	65.5875	67.0434	62.1541
103964653	141.468	152.016	138.1	103.489	92.4015	103.822	208.147	219.446	182.6	244.759	228.67	233.377
103946973	3.81628	2.50682	3.23116	4.18073	3.09843	3.85594	3.50282	4.16002	5.55322	5.11889	4.24606	4.86762
103959967	298.791	272.908	286.34	302.766	312.69	309.839	307.933	308.067	282.377	294.336	297.592	294.683
103964250	15.2789	12.7712	11.6917	16.4798	16.245	15.6549	10.0203	13.2314	11.2215	10.4907	10.4991	8.24429
103940886	0	0	0	0	0	0	0	0	0	0	0	0
103931462	0	0	0	0.128998	0.0448143	0.0526806	0.0326454	0.0986992	0	0	0.116126	0
108867389	33.9365	33.6809	27.7085	37.4748	39.0641	34.0089	16.9937	12.0017	15.0907	16.4293	12.1376	14.1292
108865507	1.09351	1.12055	1.02799	0	0.426154	0.939294	0.465654	0	1.14788	0	1.10428	0.788819
108865935	0	0	0	0	0	0	0	0	0	0	0	0
103943437	10.8359	8.93783	9.03948	8.74319	10.0583	9.95356	6.95396	8.86684	8.4281	7.54898	7.87418	7.3752
103954152	8.12447	7.46283	8.41177	8.92922	8.57513	8.44045	6.56482	8.28468	6.93895	6.96877	8.01511	7.21588
103939604	0	0	0	0	0	0	0	0	0	0	0	0
103938334	12.2206	10.8794	12.0493	12.5383	16.5331	15.0355	9.82024	8.58963	9.93433	9.0813	9.25885	7.65263
103937934	8.46269	8.42356	8.51045	7.96902	6.65352	7.66752	10.8717	9.15859	10.8001	8.78689	9.09948	9.93372
103943941	68.6691	67.7352	63.3335	60.2954	57.0659	60.6332	62.0725	56.5064	61.1284	62.6007	68.2351	68.326
103954357	1.38484	1.76947	1.41437	1.74409	1.69902	1.05737	2.07491	1.90765	2.19849	1.91288	1.68336	2.01439
103960072	1.14548	1.12125	0.932199	1.15074	0.73291	0.954567	1.11026	0.78874	0.874909	0.974834	1.20857	1.72662
103957358	0	0	0	0.0921492	0	0	0.0932801	0	0	0	0	0
103947368	0	0.069341	0	0.0237216	0.0219758	0.0193749	0	0	0	0	0	0
103935532	0.176048	0.103086	0.425571	0.185146	0.196023	0.324044	0.026774	0.269826	0.132001	0.0270566	0	0.0302368
103967081	19.8433	15.2287	17.8537	15.7188	12.4876	14.1187	22.5755	17.9544	18.8296	23.1345	25.9085	23.3451
103945069	7.47442	8.37466	6.82067	8.58053	7.10879	7.60795	6.58724	11.6762	9.5022	6.39168	3.50791	5.1844
108867478	61.2772	53.4256	50.1265	57.7681	52.3622	53.7986	61.901	63.9269	71.2983	71.2045	70.7271	70.5175
103929109	1.70601	1.06597	0.860571	0.787686	0.689176	1.82283	1.32892	0.446425	0.982774	0.984829	0.630299	1.40074
103930477	8.60712	8.92938	8.05795	7.06784	7.98345	7.42997	7.26069	7.24087	6.49233	6.19613	5.61667	6.32527
108867000	0	0	0	0	0	0	0	0	0	0	0	0
103946819	0	0	0	0	0	0	0	0	0	0	0	0
103928527	0.0595594	0.010172	0.0186636	0.0208791	0	0	0.0105677	0	0	0.0213584	0	0.0596722
103966404	6.34344	6.00295	5.77237	4.3565	4.87165	4.76046	4.37392	5.94595	6.39818	4.29865	3.39104	4.53251
108867706	0	0	0	0	0	0	0	0	0	0	0	0
103952933	8.40343	12.1647	11.7999	10.7395	7.91784	9.42949	14.178	14.3341	14.0973	15.1974	19.1746	13.8632
103949111	5.75143	5.92395	5.24003	5.0224	6.02124	5.11811	2.25083	3.22013	2.83245	2.91083	2.87418	2.77302
103961427	8.26055	8.16136	9.26012	8.27766	7.45587	7.34995	11.5816	14.0296	10.5323	11.9218	9.79784	10.9246
103954048	5.031	4.99174	5.55535	6.41078	3.83829	4.45868	10.3435	11.2808	9.2909	16.4378	12.5334	17.8899
103942947	0	0	0	0	0	0	0	0	0	0	0	0
103938235	8.44121	8.48761	7.72269	6.75923	8.81941	7.91169	4.72207	5.39014	3.86032	4.52845	5.82765	4.59818
103962697	33.9315	42.2672	62.2586	51.0727	53.5506	46.0552	57.8993	47.4032	61.6379	74.9244	71.3871	66.4293
103964140	0	0.150612	0	0	0	0.157812	0	0.157689	0	0	0	0.0441767
103964703	35.5627	37.7939	36.7468	34.2831	37.774	35.9195	32.5972	34.415	35.8178	29.98	32.1856	31.7513
103941848	17.1045	14.022	11.7825	13.5844	14.6821	14.6163	13.4372	11.77	11.5314	13.0396	13.811	13.6504
103951779	0.770649	1.28847	0.724474	1.2797	1.146	0.871007	0.949962	1.00088	1.27732	0.916353	0.563201	0.0975295
103936137	0.325449	0.566945	0.214165	0.342268	0.190247	0.0838656	0.831525	0.87292	0.555151	1.36549	2.42384	0.665175
103932342	0	0	0.0153615	0	0.0159203	0	0	0	0	0.0703181	0.0206269	0
108865498	0	0	0	0	0	0	0	0	0	0	0	0
103930926	6.24343	5.40398	6.12578	15.9052	17.6875	16.4272	7.22745	6.37328	5.24945	7.01028	5.54743	5.83015
103942459	2.21556	2.23186	2.82415	4.42316	5.01228	3.29011	2.95831	1.4101	1.47821	1.93916	2.46492	2.8443
108868689	0	0	0	0	0	0	0	0	0	0	0	0
108865766	0	0	0	0	0	0	0	0	0	0	0	0
103931831	17.71	16.9765	17.4662	18.8622	18.1956	19.8037	13.5747	14.5441	12.9711	18.0135	14.3279	17.208
103939943	0	0	0	0.0403516	0	0.0164788	0	0	0	0	0	0
103961597	2.26745	1.7536	1.62886	2.00219	0.916998	2.03955	4.82779	4.01625	5.33297	6.37459	5.15743	5.73509
Novel00441	11.1232	17.0621	12.6343	12.0357	11.7308	10.5198	6.93403	9.81771	6.71082	8.33957	7.8745	8.21686
103930594	2.51301	2.26228	1.96502	3.06277	3.40941	2.74364	1.10013	0.604745	1.6025	1.31387	1.63057	1.35536
103950410	48.9089	57.078	42.3243	83.4215	83.5245	76.6112	38.2437	39.5498	36.3197	34.4195	32.6756	24.137
103937301	30.7653	32.5375	32.6596	36.3924	39.8851	39.2393	23.6447	24.8585	26.4807	21.8883	22.2906	24.527
103957757	0.135934	0.0309544	0.241379	0.127074	0.0147153	0.0778421	0.192951	0.0810224	0.0792735	0.14624	0.419445	0.108953
103928322	2.01672	2.2306	2.40747	2.84475	2.3547	3.29963	2.5048	2.36976	2.83526	2.39348	2.46492	1.78962
103961493	11.7045	12.5344	12.4908	12.2615	9.71995	11.9287	15.9362	14.8797	15.2387	14.3824	13.1905	13.6346
108868201	0	0	0	0	0	0	0	0	0	0	0	0
103932075	0.0249432	0	0	0	0	0	0.0132771	0	0	0	0	0
108867568	0.263144	0.389496	0.421458	0.584236	0.370321	0.577641	0.632908	0.857422	0.703358	0.461342	0.393684	0.468698
103943731	0	0	0	0	0	0	0	0	0	0	0	0
108865477	0	0	0	0	0	0	0	0	0	0	0	0
103935519	0.054873	0.0674759	0.0309511	0.0692506	0.139	0.0565613	0.175251	0.082421	0.0576014	0.0236135	0.0415602	0.0395834
103937610	0.0769536	0.0985705	0.217028	0	0.0749743	0.165252	0.0819237	0.371529	0.631092	0.103485	0	0.0231298
103939458	1.44272	1.17514	1.56494	1.40057	1.18937	1.49347	1.18146	1.0716	1.21351	1.19393	1.58769	1.24532
108865931	0	0	0	0	0	0	0	0	0	0	0	0
103934186	13.5779	7.27239	7.32963	6.58038	6.88709	8.26031	6.02036	8.83057	8.98159	6.12908	10.2661	6.83266
103951078	14.1021	13.0578	13.847	13.1498	14.5253	13.3965	13.0091	10.9788	13.7409	12.5035	11.8612	13.6319
103928420	3.89961	3.80246	4.36363	3.40579	3.35233	3.02512	2.70061	3.80741	2.9037	3.03396	3.42363	2.70921
103947468	7.86249	6.98371	7.69545	6.29272	5.85211	6.58829	6.68968	7.41102	7.11363	6.50346	6.0269	6.11057
103948081	0.761497	0.468196	0.572697	0.48051	0.568799	0.610498	0.351294	0.59913	0.233147	0.628081	0.480625	0.610352
103957142	45.0585	42.7959	45.9624	44.5227	41.3115	42.921	26.2038	30.4485	30.9737	23.2608	26.3592	25.2671
108866467	17.7606	18.0175	17.9229	44.7473	50.2938	48.2127	20.4544	17.0509	19.9976	20.4151	20.9598	17.8953
103928653	0.0750007	0	0	0	0	0.0322117	0.0399223	0	0	0	0	0.0450857
103954194	47.7492	57.2642	58.0095	53.9693	55.7742	56.8805	57.0337	48.9211	57.8347	59.2163	58.8836	62.5175
103963802	14.9042	14.2303	13.0548	10.7666	8.96735	10.4443	11.8958	13.2878	12.7975	10.4231	10.1916	14.1332
103938061	0.148252	0.212686	0.167244	0.280645	3.06211	0.331096	0.0946965	0.572605	0.817024	0.223291	0.299426	0.106944
103932973	0.0084142	0	0.0158201	0.00884904	0.00819779	0.0289103	0.0179153	0	0.121448	0.0181044	0	0
103960241	0.0940249	0.0240875	0.0220978	0.271931	0.0458033	0.100956	0.175171	0.0504387	0.24675	0.0252885	0	0.197826
103932764	0	0	0.155286	0	0.0804671	0	0	0	0	0	0	0.0992974
103955916	1.57627	2.53136	1.99052	4.5031	4.14876	4.93089	3.03056	1.79212	2.46962	1.7211	1.72247	1.97997
103959242	0	0.171338	0	0	0	0	0	0	0.054849	0.0449703	0	0
103944606	0	0	0	0	0	0	0	0	0	0	0	0
103930971	9.08279	11.0361	9.89341	8.78848	8.06549	9.71154	10.835	11.0752	9.45524	9.93974	8.64484	8.31424
103960797	13.7182	15.5007	13.5185	12.1312	13.0223	11.4085	12.1601	13.2673	12.2343	11.546	12.4275	12.7507
103944046	9.57633	9.90817	7.3459	7.85214	6.55135	7.6482	6.31931	9.90109	10.0099	8.43153	8.63453	9.31105
103954764	15.7866	20.3654	19.8247	14.9827	14.3129	12.1355	30.4908	24.6271	28.3706	28.2635	33.7611	27.989
108866914	0	0	0	0	0	0	0	0	0	0	0	0
103926829	7.14256	7.78657	7.4262	7.40962	8.27309	7.57737	6.3641	7.47569	6.35419	6.59832	6.08836	6.26547
103949200	0	0	0	0	0	0	0	0	0	0	0	0
103936143	0.0903727	0	0	0	0	0	0.0721571	0.0969591	0.118583	0.0243062	0.0285197	0.162979
103946890	94.333	94.7374	97.6925	75.4235	72.121	77.9492	115.393	115.568	112.505	120.163	129.386	134.458
103929496	0.311698	0.244251	0.379205	0.115696	0.267954	0.0944964	0.858852	0.767186	0.721756	0.453684	0.48604	0.418834
108865591	0	0	0	0	0	0	0	0	0	0	0	0.0629645
103961141	1.88636	3.09281	2.89191	3.05207	2.12059	1.96933	3.2749	2.92678	3.96031	1.84206	2.34455	1.63988
103938058	0.684548	1.51609	1.34934	7.80305	1.26934	1.30879	2.56241	5.82812	6.95404	2.1856	2.36935	5.89384
108867147	0.9941	0.305604	0.280361	0.836379	0.387413	0.341562	0.423322	0.21331	0.521764	0	0.313717	0.298795
103926828	298.465	329.075	310.565	327.851	314.738	286.91	365.469	297.888	368.825	359.22	380.662	378.517
103949600	3.71543	4.79587	4.10559	3.04369	2.9086	2.67634	3.94152	3.38478	3.72911	3.77274	2.33679	2.57046
103935267	0.39764	0.840412	0.186907	0.261369	0.363199	0.128086	0.158746	0.0533275	0.130441	0.374316	0.282345	0.0896385
103940176	0	0	0	0	0	0	0	0	0	0	0	0
103960596	0.0308553	0	0	0.0648996	0	0	0	0.033104	0	0	0	0
103967337	462.936	483.31	494.72	512.854	531.554	478.681	488.763	424.831	476.828	423.786	437.663	414.973
103939930	0.0254541	0.0260836	0.023929	0.0267696	0.0247995	0.0874576	0.108392	0.136546	0.0333997	0.0273841	0	0.0612057
108867379	0	0	0	0	0	0	0	0	0	0	0	0
103953724	0	0	0	0	0	0	0	0	0	0	0	0
103928428	6.61192	8.44756	7.55055	7.3325	8.81626	5.82508	6.58774	6.79822	8.48119	7.29564	8.02531	6.19131
103955069	9.60076	12.0059	12.034	9.07011	10.3579	10.0639	6.35193	7.91448	8.68312	10.0953	7.46322	9.45591
103967980	6.51835	7.02503	7.18431	6.50064	8.2258	8.00041	5.81768	6.69197	6.9125	5.75818	5.9229	6.53633
103953440	8.42304	7.8595	7.80866	7.36335	8.0927	8.16461	7.92805	7.64837	7.68372	7.37261	5.41	7.30813
103960461	169.444	170.661	160.303	176.201	173.059	167	134.698	120	132.066	86.2269	100.374	91.9965
103936357	0.0494354	0	0	0	0	0	0	0	0	0.0531837	0	0
103956889	0	0.255833	0	0.131281	0	0.107225	0	0	0.163796	0.134295	0	0
103935463	3.32663	3.18974	3.44004	5.12287	3.25264	3.16364	3.71855	5.04769	4.20914	3.23376	3.3594	2.87108
103958109	5.65711	5.96392	5.41561	3.19277	1.47168	3.51091	3.16889	4.08334	4.95513	2.24642	3.83224	2.90216
103953246	0.791289	0.863169	0.575905	0.187912	0.994757	0.50429	0.516306	0.602486	0.334932	0.823825	0.0966634	0.920657
103948881	0	0.154986	0	0.198828	0	0.0649581	0.0402536	0.162269	0	0	0.0477301	0
103961208	25.7059	34.1451	29.2133	19.0809	22.9249	24.6429	23.5368	22.8165	20.8366	25.2198	24.8295	25.294
103943192	0	0	0	0	0	0	0	0	0	0	0	0
103966509	0.070915	0.145337	0.183332	0.130515	0.0690911	0.1066	0.0754951	0.190208	0.16284	0.267022	0.201414	0.170519
103935097	10.065	9.0927	11.7836	10.6154	8.8409	9.22521	14.5517	12.4006	11.8692	11.8013	12.0708	13.7581
103932947	38.1937	41.5702	43.3425	48.0716	70.3119	48.0218	20.5876	23.3886	38.1204	17.6369	23.2463	22.4048
103946555	25.2388	26.7392	25.7241	45.3741	38.5255	41.0663	17.462	22.5189	23.2568	25.2011	22.1773	20.2812
103955011	0.742621	0.380492	0.130899	0.19525	0.678301	0.956836	0.345881	0.448168	0.974432	0.64913	1.34754	0.725428
103934078	0	0	0.00628049	0.00702604	0	0	0	0.00716767	0	0	0	0
103938148	11.0952	12.6188	11.2871	17.587	17.3365	17.2627	10.9072	11.8113	11.0845	10.8369	9.48216	9.4753
103929425	1.74119	1.70207	1.88993	1.92754	1.84149	2.03189	1.78047	2.26136	2.25464	2.08271	1.70628	1.76973
103932645	0	0	0	0	0	0	0	0	0	0.0676494	0	0
103959670	77.7916	73.5419	73.4953	70.6764	65.2748	64.8999	63.2112	58.9051	59.8853	62.1353	67.1742	70.0971
103957708	0.457536	1.68004	1.00362	1.08266	0.854388	1.11353	0.608857	1.63627	7.10421	1.68178	1.54014	4.76738
103931663	13.5266	12.9861	13.4765	18.2743	17.6007	15.7235	13.3317	14.5927	14.0733	15.5352	15.373	14.8219
103936207	3.58273	3.77108	2.92875	2.70304	2.06779	3.17781	9.12072	8.02191	9.19776	10.9766	10.2003	11.5411
103967488	25.3117	24.2123	26.1826	20.6176	22.7423	18.629	27.311	21.9823	27.5213	21.2444	22.9098	23.6385
103946766	8.8519	8.57137	9.03541	8.79681	10.2144	10.3392	7.60163	8.29318	7.59959	7.06	6.18069	6.71793
103966485	0	0.0478459	0.219469	0	0.0227452	0.200533	0.198828	0.0250471	0.122532	0.0502315	0.0294696	0.0280678
108866209	0	0	0	0	0	0	0	0	0	0	0	0
108866530	0	0	0	0	0	0	0	0	0	0	0	0
103956016	0	0	0	0	0.0127195	0	0	0	0	0	0	0.031392
103930663	0	0	0	0	0	0	0	0	0	0	0	0
103961338	7.48867	7.79357	7.46831	8.02312	7.72859	7.44612	6.03211	6.79356	6.34645	6.92531	7.19672	8.4135
103965828	0.364365	0.298699	0.283813	0.339401	0.101427	0.456055	0.387897	0.446765	0.341501	0.156797	0.183977	0.075097
103934767	202.926	223.155	214.118	200.273	207.626	197.309	209.918	188.025	199.47	192.874	203.522	198.909
103926956	2.79909	2.8683	2.44342	3.11195	3.16862	3.07984	2.25619	2.21656	2.536	2.91094	2.35555	2.54799
103945147	1.04248	0.688747	0.722121	5.45294	0.841937	0.848334	0.613318	1.61882	1.42189	0.988714	4.44996	0.956504
103953003	4.95789	4.88509	5.34529	5.15942	4.52636	5.31592	4.11544	5.07744	5.64114	5.14731	4.3984	4.71024
103947683	0.207366	0	0	0.472512	0.101016	0.237495	0.625484	0.556197	0.362794	0.0371815	0	0.166207
103962383	24.582	26.6632	26.9012	23.9203	25.4284	22.2817	25.5106	27.8947	26.3859	30.4203	32.4166	28.1138
103941767	0	0.0358461	0	0	0	0	0	0	0	0	0	0
108865731	0	0.0184665	0	0	0	0	0	0	0	0	0	0
103933771	3.05979	2.66886	2.87646	2.04951	2.76815	2.51876	1.83229	2.7845	2.28228	3.11544	2.28756	2.41962
103944524	10.0989	8.71331	7.4466	7.85854	7.17491	7.62516	6.78695	7.32138	8.71424	5.46362	7.14519	6.73538
103956781	0	0	0	0	0	0	0	0	0	0	0	0
103940003	1.23751	0.922263	0.282028	0.512698	0.657645	0.450964	0.279456	0.683967	0.393649	0.0806874	0.85207	0.631199
108866532	0	0	0	0	0	0	0	0	0	0	0	0
108865706	0	0.01644	0	0	0.0625226	0.0275615	0.0170794	0.034425	0.0210512	0	0	0
103932306	0.889619	29.9848	3.00622	18.3326	0.773036	29.5956	0.563126	19.4502	1.5459	1.70721	1.45684	0.780493
103947308	59.3084	61.3699	57.779	64.6633	58.1012	60.3268	54.6525	60.3344	55.41	58.4177	56.3899	55.4965
103932583	17.819	19.4178	15.4232	17.4769	18.3242	16.5196	13.8373	17.4503	15.8037	15.0093	13.5539	15.8817
103931400	0	0	0	0	0	0	0	0	0	0	0	0
103927885	23.3514	21.9064	20.0969	22.6881	19.3429	19.7896	31.8286	30.7138	29.9996	35.3389	32.0422	33.9716
103960166	73.0248	63.225	70.6653	66.0223	69.8955	74.7156	56.8398	61.4017	54.0681	53.4474	54.2676	54.4343
103927502	8.1823	6.7922	5.63487	3.86898	2.00841	2.45175	12.5597	17.1149	14.5233	12.2828	11.3295	10.1805
103927671	141.101	160.24	134.786	135.523	132.804	146.609	135.167	133.262	140.5	122.723	151.265	132.589
103935145	0.0438808	0.0449659	0.330013	0.230743	0.0427522	0.0376924	0	0.0470788	0.115157	0	0.38774	0.105513
103963115	3.69974	2.83998	3.42748	3.1269	3.17204	3.68645	2.59238	2.48267	2.43614	3.37237	2.63232	2.19979
103943489	20.1401	21.4163	23.7443	20.5559	21.5843	24.8437	15.7468	24.5126	19.5819	18.1152	21.7139	20.2841
103966043	1.42014	1.58756	1.48676	1.52748	1.28928	2.19021	1.03082	1.76604	2.03285	2.74313	2.24083	1.55218
103959318	28.9343	30.7479	29.8734	27.0025	26.8264	27.2959	30.7797	30.9961	32.7146	26.7754	30.3126	30.685
103965425	1.63381	1.03178	1.4109	1.01896	0.999492	1.25653	1.11236	1.34523	1.0719	1.24673	1.10313	1.21055
103938986	0	0.0262178	0	0	0.0623178	0.0109885	0.163426	0.0686245	0.0671432	0.0275251	0	0.0922811
103942924	0	0	0	0	0	0	0	0.10803	0.132123	0	0	0
103944619	5.89131	5.77221	5.8784	3.91312	3.47408	3.01853	5.2265	4.21378	5.62819	3.72497	9.45895	4.9705
103947280	0	0	0	0	0	0	0	0	0	0	0	0
103934893	0	0	0	0	0	0	0	0	0	0	0	0
103965674	15.9153	17.4533	15.9162	14.6155	16.5693	15.4151	13.4438	14.8148	11.9571	14.992	14.3066	13.794
103946851	62.2555	62.1714	60.336	56.7496	56.9617	55.1835	57.2807	56.4605	58.25	58.9548	60.2728	59.3482
Novel00313	1.63095	0.716261	1.02215	0.0816777	0.0756665	0.867246	0	1.49984	0.917163	0.334211	0.882329	0.28012
103951836	59.941	63.4623	63.1126	59.304	57.3256	54.8272	49.2769	51.5001	51.698	60.6325	50.4301	56.0182
103943087	25.8703	20.6251	26.6705	19.8529	20.2981	18.8139	24.9375	22.5272	24.9364	21.634	24.1036	23.9155
103966941	4.2927	4.53391	4.69038	7.52425	6.8054	6.72773	4.79043	5.04995	5.18799	5.77273	6.10797	5.0931
103926532	13.9471	15.0006	14.253	11.0142	12.5204	11.3138	12.5678	14.1313	13.3217	11.9565	12.2197	12.9158
103955518	1.56216	1.78911	1.41457	1.89657	2.20463	2.04237	1.3818	1.7253	1.08518	1.37167	0.768474	0.980499
103926609	3.90307	4.0787	3.99774	3.4787	3.11578	4.05945	3.01741	3.98262	3.7031	3.24598	2.66992	3.18781
103935469	46.4226	48.4514	46.6891	40.9947	45.8747	42.6818	43.6943	46.2746	42.8328	39.7426	44.1205	42.642
103951943	0	0	0	0	0	0	0	0	0	0	0	0
103964419	10.5104	9.82971	10.3205	10.7318	9.97702	8.74985	8.43021	10.8902	8.33611	9.50664	8.29212	10.2129
103937085	0	0	0	0	0	0	0	0	0	0	0	0
Novel00338	3.5325	4.36879	3.61531	4.13598	3.03475	3.22864	11.7266	13.5169	10.9144	16.7178	15.1347	14.6449
103932225	3.72001	3.41307	3.45646	3.57107	3.81398	3.91992	1.95711	2.62208	2.80954	2.11737	2.75743	2.70428
103930367	15.5396	9.61055	12.4044	13.4309	12.3695	15.4049	9.69228	10.5974	12.3389	12.2097	10.3275	7.55711
103946135	25.2017	29.9014	28.5553	23.4538	27.9138	25.4182	17.4412	21.0252	20.957	21.5888	19.9384	21.6525
103964550	4.5015	3.55031	4.42198	3.85646	3.4248	3.39962	6.31336	3.71714	6.23848	5.53659	4.11808	5.71608
103954895	34.8507	34.3926	35.9912	30.8145	28.6214	30.8708	25.039	31.5179	28.3872	30.0869	32.6315	27.5954
103943838	0	0	0	0	0	0	0	0	0	0	0	0
108867932	0.104144	0	0.0489519	0	0	0	0	0.0558669	0	0.0560201	0	0
103943077	32.6928	31.7361	32.7561	32.0452	30.8259	32.2451	28.2102	33.6679	28.5752	27.759	26.4647	28.425
103941971	0	0	0	0.250549	0	0	0	0.3834	0	0.0640753	0.0751827	0
103933585	15.3034	11.917	14.1779	11.4901	12.7113	12.1346	17.6365	15.6013	18.4354	14.3266	15.4103	12.5905
103937794	2.48316	1.69637	1.66432	1.69263	1.59046	2.01447	1.05252	1.55408	1.84033	1.08836	0.667539	1.02279
103957618	4.70962	3.55976	3.93693	3.84111	3.03669	4.29311	4.41448	4.03639	4.81046	4.40198	4.61042	4.98542
103952410	19.3503	20.208	18.3776	19.2113	16.6719	19.3968	17.4966	18.6787	17.7047	19.7689	18.2057	19.0542
103941272	12.5235	13.4297	13.4147	13.6644	12.7685	12.6282	12.0131	13.7989	12.5402	11.5541	12.8697	11.8964
103954173	50.6265	47.3582	50.7945	43.9648	46.4244	50.4658	57.6929	64.7593	57.6157	63.4512	59.6077	67.1212
103946341	3.55796	3.16135	4.21273	3.17345	2.85214	2.86276	3.09253	3.16495	2.86616	2.035	2.92785	2.68029
103954668	0	0	0	0	0	0	0	0	0	0	0	0
103935241	6.19028	6.66215	5.42192	5.00848	4.46112	5.09801	4.50096	5.03242	5.12895	5.52682	4.66227	4.81455
103945503	1.82252	1.75401	1.67859	2.92686	1.72765	2.3165	2.03199	1.91571	1.45424	1.72224	1.32128	1.08078
103932218	43.5954	47.9742	40.9357	39.5165	42.6548	42.6043	46.6444	44.2394	45.7851	44.1068	41.4702	44.0598
103938488	0.101193	0.00797658	0.0219531	0.0163727	0	0.00668632	0	0.0083514	0.0102139	0.0167486	0	0
103964748	63.7045	71.301	76.1225	73.8923	68.0701	67.4002	67.2849	63.6191	61.5406	69.7682	73.45	66.338
103947519	0.0958379	0.0491038	0.0450478	0.529151	0.72364	0.699737	0.33159	0.128528	0.314384	0.283537	0.362933	0.259252
103928107	8.7343	5.8561	8.00141	8.33318	8.8453	8.19881	14.5841	11.7625	14.758	11.5767	13.7114	15.3251
103934709	21.4769	22.1265	23.3799	23.898	20.2859	21.2191	25.97	24.8072	29.0916	25.055	27.8407	31.3686
103946112	2.96518	3.32447	3.38874	2.62925	3.28543	2.49706	2.8472	2.80701	2.96003	3.05239	2.80357	3.39719
103953061	4.07131	3.91042	4.07933	4.26829	4.27745	5.48141	4.3886	4.4091	5.64361	4.43493	4.47874	5.01758
103949545	0	0	0.0765444	0	0	0	0	0.087357	0	0	0	0
103950455	3.60752	3.56107	3.55731	4.58291	3.97692	4.06535	4.35729	4.35572	3.79268	4.78307	4.58168	4.76167
103946805	0	0	0	0	0	0	0	0	0	0	0	0
103934986	8.93551	8.29106	9.29648	8.724	8.42699	9.12618	8.55555	9.38213	9.16889	8.64586	9.16453	8.76138
103940817	6.81079	6.6884	5.42452	8.77936	10.2069	9.22231	4.78343	5.35351	5.8027	5.64805	7.07491	5.43052
103951863	10.3644	8.30916	7.89792	6.75804	6.80715	7.007	7.0357	7.9016	7.27985	8.10693	7.97305	7.3446
103950639	1.17262	0.663578	0.855562	1.23322	1.19361	1.54845	0.689389	1.29563	1.46976	1.01675	0.684875	0.652299
108867632	0.0269736	0.0829218	0	0	0	0.0231696	0.0143579	0	0	0	0	0.0648593
103939926	3.96772	4.66663	3.55054	7.51386	7.81105	6.992	3.03372	3.14512	3.5424	3.12441	2.13421	2.99987
103930344	69.0748	66.3236	66.6017	56.6757	57.3197	62.584	53.5492	56.1341	59.4863	53.1447	47.9867	48.4323
103962719	10.743	13.7831	11.6593	10.1959	13.1471	13.9544	15.6675	11.9476	15.6435	11.3696	14.6084	11.5509
103943226	181.757	161.959	174.612	191.971	181.8	135.057	215.739	186.33	217.124	212.764	230.026	220.212
103934593	2.29147	2.62117	3.05592	2.40989	2.44021	1.78521	1.13463	1.14347	1.95789	2.17856	0.605418	0.768829
103940785	13.8941	14.4334	15.2043	14.8848	12.8718	13.4587	15.4889	15.0385	14.0226	16.1369	16.2293	12.6022
103966806	0.384761	0.465042	0.231864	0.269763	0.326805	0.389819	0.325588	0.423387	0.142398	0.275956	0.373607	0.320253
103930104	14.3585	16.6136	11.1387	12.8652	12.4912	12.722	9.86963	9.38855	8.27798	12.4064	10.1329	10.4665
103931383	0.470603	1.13984	0.723937	0.629902	0.208409	0.881967	0.227726	0.7344	0.449093	0.828467	0.216018	0.154307
103961604	98.0357	89.905	100.578	69.5565	75.5337	77.0431	92.8911	75.5929	94.1227	69.227	89.6624	78.5623
103964687	3.08365	2.85607	2.65731	2.14122	2.15696	2.2922	4.1456	3.3508	4.1759	3.95543	5.36472	4.13517
103958105	11.1629	9.64564	11.4091	8.67961	10.1797	9.80211	13.6808	12.2431	11.6582	10.5833	10.5226	9.28754
103959715	8.05501	8.01746	7.76061	8.32551	8.08792	9.57816	8.44408	7.53495	7.82095	6.23007	8.18492	7.77709
103955480	3.2758	3.3395	3.19064	3.64043	2.50059	3.0749	1.67178	2.19206	1.59526	1.81659	1.68388	1.50228
103955179	5.48271	8.41448	9.0733	8.18407	10.9049	7.24871	4.35744	5.23171	5.63597	4.62088	5.83652	5.98418
103959081	1.79648	1.41403	2.05598	2.05361	2.04199	1.45367	1.96794	1.87154	1.38361	1.72262	1.42965	2.14421
103963846	0	0	0	0	0	0	0	0	0	0	0	0
103939832	1.22552	0.717611	0.732398	0.6076	0.835796	0.781993	1.00646	1.15517	1.02227	1.09242	0.762443	1.1261
103967186	191.979	204.632	195.613	207.545	204.852	178.063	209.735	184.318	209.432	216.82	241.068	220.662
103937513	11.4512	11.3205	11.1799	10.7923	10.9526	10.8449	10.3833	12.7351	12.2188	10.9435	10.99	11.5913
103927093	1.013	1.57729	1.10071	0.996169	0.974124	1.09614	1.17646	1.49615	1.05301	0.651052	0.597843	0.775026
103928650	307.537	296.397	301.984	275.867	272.894	227.922	397.388	350.552	386.362	390.437	444.15	439.488
103933606	0	0	0	0	0.0316702	0	0	0.0348753	0	0	0	0
103957850	98.5852	90.7976	90.4765	64.4145	62.8377	58.0719	109.457	89.0461	102.965	87.9988	104.918	117.296
103960613	0.189189	0.17448	0.444633	0.0198966	0.0368645	0.0487523	0	0.060893	0	0.0814133	0.62092	0.0454913
103957799	0	0	0	0	0	0	0	0	0	0	0	0
103935192	32.9012	27.3585	31.2906	29.3222	36.3539	30.6507	29.9884	21.1657	24.1659	21.4302	23.9746	34.2898
103933369	21.2162	21.8577	20.4931	14.6085	14.6447	13.6627	20.6436	21.6067	20.3221	25.8791	21.582	25.6144
103954420	12.4792	11.7882	11.6532	12.2609	10.13	11.8025	16.7933	16.9242	18.5756	18.5064	17.81	18.2931
103966313	17.7338	15.3954	16.2933	16.0508	17.0891	16.6397	23.809	21.0551	20.1825	21.0487	24.3028	20.2826
103953783	2.21397	2.58437	2.42519	4.65678	3.28243	3.15854	1.06576	1.75568	0.884151	2.17472	1.57963	1.82854
108868604	0	0	0	0	0	0	0	0	0	0	0	0
103946381	45.9334	47.1568	46.1283	43.137	44.0092	44.2352	35.2244	40.047	37.6662	37.911	33.6994	33.527
108867362	0	0	0	0	0	0	0	0	0	0	0	0
103944376	28.8839	30.6917	30.3304	26.8655	27.7677	25.5509	28.6518	30.2403	29.8389	28.5274	29.1374	31.2224
103966666	23.1684	20.8764	18.6835	18.1017	17.8709	17.5935	18.3109	17.3842	17.2418	14.7772	15.9272	16.1049
103963336	1.16434	1.2677	0.501681	0.841852	0.283598	0.54174	0.800537	1.06702	0.827554	0.808986	0.887983	0.55411
103942118	71.0394	68.1469	69.517	67.2885	76.5414	68.9149	81.4069	72.7636	75.9148	72.5461	83.3107	84.2899
108867072	6.00983	5.84336	5.09791	2.61636	2.80508	3.81768	4.70177	3.95867	5.28166	4.11988	2.85809	4.97381
103951127	3.41088	3.24835	2.87275	2.72037	2.71782	2.37438	2.28129	3.03368	1.8468	2.91923	2.54495	3.35382
103957795	2.48091	2.1267	2.34908	2.39588	2.47521	2.20275	1.90467	1.90671	1.58854	2.12367	1.83686	1.80685
103932047	28.9238	27.1785	34.1283	26.735	28.0297	26.5667	31.4954	30.1809	24.7717	28.51	29.4757	28.3651
103951538	0.13159	0	0.216484	0.0345975	0.0320513	0	0.175111	0	0.388497	0	0	0.0395517
103949596	10.5519	11.5161	10.5649	11.9694	11.0885	12.6255	8.85887	11.6891	9.79331	12.2441	11.5511	12.8582
103967121	110.929	94.3136	120.051	163.032	170.761	177.996	37.6069	27.5733	25.9929	20.4735	17.4939	18.6305
Novel00883	16.0407	18.0381	16.4407	11.921	9.46596	7.77291	13.2841	9.48374	14.9484	15.4943	18.8777	17.453
103951171	3.2677	2.80754	3.17242	5.66437	4.67457	5.38412	3.54277	5.69252	4.7086	4.4788	3.57657	3.84029
103935944	27.4068	26.4299	27.2955	31.6677	30.2244	31.5904	30.1318	30.4405	33.5354	27.7478	29.2306	28.0394
108868407	13.472	17.0324	23.3765	23.8514	25.0152	18.7859	4.26073	4.64589	3.8741	2.02345	1.26993	1.2884
103961531	2.05565	2.90549	2.70991	2.08733	2.27902	2.39492	2.71665	2.23081	2.20126	2.59281	1.84922	2.86915
103932455	0.548322	1.12376	0.662745	0.659038	0.915803	0.841059	0.500345	10.1269	1.182	0.421355	0.791034	0.659232
103936450	8.35907	8.81575	8.37803	6.46502	7.68458	7.52944	10.6995	10.4688	10.9897	10.9699	11.0855	11.5163
103944726	21.2217	20.8581	18.1996	23.2638	23.9758	21.6209	16.7477	17.9632	16.5981	16.4927	17.4064	15.3819
103952505	2.56763	2.16681	2.41379	3.01801	1.98656	2.30283	0.844159	3.64601	2.52684	3.77788	2.38321	4.31272
108867699	0	0	0	0	0	0	0	0	0	0	0	0
103958372	0	0	0	0	0	0	0	0	0	0	0	0
Novel00503	0.145801	0.373517	0.319819	0.0766681	0.0710256	0.375718	0.310436	0.65178	0.733368	0.627425	0.766863	0.525879
103966940	61.3645	64.67	61.8982	59.3974	65.2265	50.0624	55.0487	42.8719	60.9048	68.3326	68.21	58.4621
103942976	0.232433	0.183216	0.218507	0.131624	0.113228	0.145901	0.180825	0.239782	0.234606	0.182734	0.101563	0.279449
103934351	0.277964	0.22787	0.14372	0.482343	0.419763	0.298454	2.35254	0.581533	0.437677	0.627984	1.7193	0.735215
103936754	24.5538	23.7848	23.0928	21.7466	24.1988	25.6768	19.84	21.2128	21.8179	19.8968	19.0047	17.6676
103952395	40.8736	43.4342	39.0676	40.5721	41.4662	39.1307	34.581	39.7755	38.863	37.5952	32.5421	34.9234
103955678	17.7617	19.2574	18.0779	16.8067	18.5833	16.4645	20.5054	19.8774	20.9898	21.6294	20.8433	20.3403
103957814	11.635	13.6905	14.0432	14.1949	13.8187	13.362	13.1377	12.8194	13.0418	12.4433	12.5959	13.5524
103928530	13.7344	12.2901	11.6369	12.7186	12.3905	14.272	9.96354	10.223	9.44034	10.1681	7.56492	9.08508
103932697	0	0	0	0	0	0	0	0	0	0	0	0
108866749	0.090075	0.0576889	0.328127	0.248666	0.0877582	0.0773719	0.0719194	0.0724797	0.132966	0.0605654	0.0710644	0.29781
103931736	2.38584	2.40409	2.39864	1.87488	2.49881	2.14615	2.48349	2.28953	2.85231	1.8395	1.94086	2.44613
103966739	2.67098	2.44892	2.61667	2.62175	2.96752	2.4553	2.55415	2.58411	2.42257	2.14757	2.579	1.7014
103950948	0.168752	0.345849	0.237961	0	0	0	0.269476	0.090525	0.88571	0.0907733	0.958579	0
103950851	14.3518	15.2343	17.5541	12.8801	13.241	13.2124	13.0858	17.1032	13.4848	17.391	16.138	16.4472
103961289	3.3251	2.63377	3.12588	3.34572	3.20456	5.0176	2.41093	2.08261	2.16973	2.08832	1.97388	2.00965
103959108	4.38612	3.81671	3.63663	3.17602	3.39062	3.00169	4.33259	4.1812	3.94376	4.08437	3.92105	4.23594
108866102	0	0	0	0	0	0	0	0	0	0	0	0
103926859	20.6932	20.1284	21.6782	18.3817	22.3065	21.2102	19.2406	21.6174	20.9249	17.1153	18.4686	17.3467
103946640	4.69344	4.21612	5.21445	7.94887	4.92904	4.86925	1.68715	2.32156	3.03926	2.42629	3.15466	2.49162
103961941	4.59361	5.54579	5.67558	5.18825	4.58076	5.3782	4.88207	6.12942	4.93344	5.71434	5.0969	5.07724
103937119	0.0194298	0	0.109594	0.122604	0.0567902	0.0166897	0.0827388	0.0208459	0.101979	0.0836121	0	0
103931420	0.584271	0.976857	0.607081	0.970209	0.659124	0.871674	0.294635	0.362915	0.605252	0.496241	0.81517	0.29577
103945248	3.84717	3.90889	4.15303	2.81162	3.74822	2.57648	3.83533	3.98764	4.68444	3.64782	5.02097	4.52736
103927431	195.224	168.615	187.475	257.808	300.053	303.553	112.624	103.803	111.576	77.8401	62.3785	65.6868
108867074	3.35534	1.86007	4.18849	5.78482	8.19939	6.5675	2.10809	4.42607	4.18618	5.14833	4.30493	4.23243
103936785	1.83643	2.73722	2.66807	3.51152	1.70787	1.57744	4.62099	4.74655	3.72404	2.96351	3.89871	2.50897
103929161	0.0823426	0.0843788	0	0.173196	0.320899	0.21219	0.0876608	0.265031	0.216092	0.088586	0.207885	0
108867287	0	0	0	0	0	0	0	0	0	0	0	0
103957264	0.159736	0.280605	0.0429045	2.49587	0.155628	0.176412	1.40901	0.293791	0.389254	0.392795	2.04518	0.274353
103946712	14.9707	13.6487	13.7904	14.7049	16.6173	14.9094	9.88078	10.8759	9.64792	10.7631	11.8225	11.7094
103938095	0	0	0	0	0	0	0	0	0	0	0	0
103946193	0.068938	0.0313967	0.0288033	0.0483338	0.0522394	0.0921135	0.0407725	0.00821802	0.0301524	0.107127	0.0870215	0
103927171	2.43815	2.48803	2.73138	3.52571	1.98943	3.77847	2.24954	4.22894	2.42608	3.60665	2.33393	2.89468
108865687	0	0	0	0	0	0	0	0	0	0	0	0
103931177	0	0	0	0	0	0	0.100241	0	0	0.0337664	0.158479	0
103946559	1.18266	1.11869	1.19733	0.66973	1.10793	0.820515	0.411612	0.780835	0.149215	0.587233	0.172257	0.109376
103967030	3.59074	4.4382	3.3756	4.26294	4.02134	3.83158	2.83743	3.47513	3.74013	3.28554	3.01398	3.71622
108868723	0	0	0	0	0	0	0	0	0	0	0	0
Novel00103	0.0324869	0.0665805	0.0610808	0.802897	0.158257	0.0558107	0.570655	1.93443	0.852555	2.90086	2.09145	1.95291
108868136	0	0	0	0	0.0357992	0	0.0391174	0.0394222	0.192856	0.0395303	0	0
103933695	0	0	0.0430302	0	0	0.0196587	0	0	0	0	0	0
103961884	25.4766	27.7259	26.1124	27.9011	24.9582	29.2134	25.365	28.6896	26.794	24.9527	17.3098	19.0619
103965911	0	0	0	0	0	0	0	0	0	0	0	0
103935264	16.6353	17.5632	17.6071	13.7024	14.9229	14.8222	17.0905	12.4393	12.873	13.6832	16.9852	15.6179
103952942	0.447654	0.395451	0.667526	0.340915	0.300786	0.238669	1.05173	0.761821	0.607644	1.74371	0.95479	0.723789
103954383	27.4102	26.9867	26.4036	29.2077	28.7404	28.8862	30.0803	28.4362	28.4086	28.4233	30.1343	29.4559
103946599	16.5292	17.6403	16.3814	16.9121	19.5971	19.8479	12.3416	14.3044	14.6322	15.23	13.8185	12.3926
108867138	0	0	0	0	0	0	0	0	0	0	0	0
108867506	0	0	0	0	0	0	0	0	0	0	0	0
103960104	3.80959	2.77798	3.17894	2.4459	2.3771	2.57374	2.33921	3.03098	3.0704	2.1183	2.68362	2.21289
103937817	5.47138	5.43024	6.11471	7.06189	7.30635	5.86648	3.74739	4.49496	4.44312	3.84869	3.47745	3.10504
103945399	0.121053	0	0.0758665	0.127309	0.0982827	0.0693206	0.171828	0.0649375	0.0529465	0.347283	0.432952	0.0727693
103965596	8.09131	8.17017	6.98375	6.49406	6.31578	7.00101	7.31677	8.05912	7.97829	6.70678	7.0929	5.83109
103956999	2.13456	2.30593	2.82867	3.47549	2.69353	3.12583	2.47776	2.30392	3.17206	2.49008	2.92173	2.27258
103933465	4.98894	5.54179	5.22384	4.43628	4.36007	4.04147	4.44755	4.29363	4.31094	4.20359	3.24267	4.35632
103938003	8.99268	6.65787	8.26366	7.68415	7.54574	8.02378	8.08959	8.27321	9.30706	9.58987	8.01706	7.98711
103962049	35.9538	33.0884	32.1152	34.0222	35.1663	34.4281	36.99	30.6692	30.5355	25.8155	28.6388	29.2128
103929519	1.31799	3.61608	1.55877	0.178852	0.911293	0.65736	0.181047	1.18598	0	1.28071	0.858696	1.12455
103930009	0.34285	0.258873	0.474979	0.75909	0.492257	0.821495	2.49732	1.06479	1.6811	1.86364	2.41448	2.55997
103934678	14.0289	13.1545	12.5114	13.5788	11.1522	12.1784	12.0801	11.3484	10.5887	12.2611	11.785	13.6724
103935546	5.55329	6.46932	5.80672	6.41405	7.57463	6.14257	3.75461	4.95455	4.06524	5.09392	4.82091	4.8493
103947040	0.618228	0.834386	0.340207	0.412308	0.264436	0.647611	0.208684	0.21031	0.415497	0.308219	0.190341	0.253803
103935551	0	0	0	0	0	0	0	0	0	0	0	0.104673
108868402	0	0	0	0	0	0	0	0	0	0	0	0
108868495	0	0	0	0.216169	0.20026	0.529677	0.218822	0.441054	0.539418	0.663396	0	0
103944533	0	0	0	0	0.0941152	0	0	0	0	0	0	0
103938624	0	0	0	0	0	0	0	0	0	0	0	0
103944771	0	0.118702	0	0.121824	0	0.23217	0	0.0414267	0.0506656	0	0.146224	0
103930236	16.0201	14.81	14.0862	17.8259	15.608	16.5905	14.7355	16.1045	13.2818	17.0061	13.381	18.3981
103935807	0	0	0	0	0	0	0	0	0	0	0	0
103934514	0	0	0	0	0	0.124685	0	0	0	0	0	0
103930152	1.52973	1.16303	1.09015	1.03793	1.03365	1.05967	0.840531	0.87355	0.356123	0.610508	0.747484	0.563611
103929213	2.18478	4.30539	2.92282	3.29924	1.69195	3.56085	2.38552	4.20719	1.6539	5.84595	5.12683	5.21973
103963602	0.898999	0.502489	1.30612	0.515705	0.716626	1.05302	0.783051	0.657626	0.965146	0.967163	1.54748	1.12997
103935915	0	0	0	0	0.0130754	0	0	0	0	0	0	0
103955364	0	0.138339	0	0.141978	0	0.0579811	0	0	0	0	0	0
103953967	0	0	0	0	0	0	0	0	0	0	0	0.0608656
103954506	25.2524	25.986	24.1687	22.7155	21.192	21.6257	24.5337	23.9573	23.9874	22.9586	24.3637	23.8637
103941377	1.10221	1.14433	1.03617	0.732109	0.960824	0.859566	0.602139	1.22922	0.704104	1.06096	0.713976	1.09849
103951870	5.90533	5.62184	5.93678	5.22114	4.64631	5.20852	6.37597	5.56623	5.47541	5.26083	5.4203	5.68881
103967923	0.824057	0.764011	0.627123	0.921668	0.777374	0.48313	0.835504	1.69806	1.49321	0.773962	1.18882	0.817755
103949442	13.2911	14.5461	13.2051	11.9061	11.6083	12.1584	12.9141	12.3053	12.9781	12.31	11.7357	11.9562
103928350	12.1302	11.0286	11.281	10.3255	11.6596	8.71323	10.2616	10.8307	10.426	10.8078	10.3999	9.23969
103952516	10.7764	9.90813	9.91321	8.76074	9.42034	8.00729	10.751	10.2496	10.5402	10.8467	12.8521	11.3069
103963029	0	0	0	0	0	0	0	0	0	0	0	0
103962133	0	0	0.033771	0	0	0.0308572	0	0	0	0	0	0
103945721	0	1.47676	1.14951	1.74524	0.0425473	0.300094	0.092982	0.187413	0.286512	1.36247	3.80369	1.05008
103945198	45.3742	57.7265	52.445	43.9764	45.4089	40.4689	39.522	36.8362	39.4796	39.8739	35.9127	38.8478
103946402	37.8873	36.5445	39.4745	37.8176	38.1072	37.5803	37.1871	40.1817	39.5038	36.8882	35.8193	33.2835
103929874	0	0	0	0	0	0	0	0	0	0	0	0
103937762	1.85751	5.04827	2.08787	2.16585	1.41632	1.31806	2.6653	2.29615	8.1068	5.2131	6.57554	8.59311
103933040	0.039534	0	0.0743305	0	0.0770343	0	0.0210437	0.0212076	0.129686	0.0850631	0	0.190123
Novel00341	1.7225	1.60377	1.67153	1.76282	1.96692	1.57504	1.29151	1.92752	1.74982	1.86307	1.46125	1.59216
103964132	67.9421	70.4992	67.7013	87.9079	86.625	90.4005	65.7696	69.5695	65.2062	59.3184	56.9169	54.292
103943037	0.0130553	0	0.012273	0.0411899	0.114475	0.0224282	0.166782	0	0.068522	0.0702258	0	0
103949510	3.63063	4.07473	3.81941	2.84096	3.07403	2.71022	3.79609	4.82266	5.21764	8.32331	6.90177	8.08046
103935304	0	0	0	0	0	0	0	0	0	0	0	0
103932070	35.6615	39.6027	40.729	36.1878	39.1544	36.884	36.1632	43.3531	37.7488	36.9149	34.6478	36.308
103949204	0.0899268	0	0.0845387	0	0	0	0	0.289442	0.235995	0	0	0
103941631	0.0126447	0	0.142644	0.0265962	0	0.0108614	0.134613	0.162794	0.331834	0.244861	0.430962	0.516879
103962717	6.99	6.22764	6.66868	4.84266	5.73917	5.65679	4.14028	4.77338	3.9736	4.84225	3.65249	4.28923
103931033	0.0907628	0.0372028	0.0170649	0.0381813	0.053057	0.109148	0.231899	0.0584265	0.0714567	0.156231	0.0687427	0.0872973
103966983	18.0673	15.7565	17.0033	16.9043	15.7564	17.4521	16.7546	19.0522	17.6205	17.2995	17.4081	17.1813
108867249	0.107207	0	0.0503917	0	0.104449	0.138132	0.171196	0	0	0.115336	0	0
103957272	0.34929	0.40565	0.372143	0.39183	0.272245	0.70007	0.17353	0.299797	0.549985	0.400825	0.558491	0.279961
103937102	2.11593	2.24259	1.88685	0.97912	1.37826	1.2463	1.22283	1.42694	1.53893	0.949567	1.46521	1.09025
103943653	10.0967	12.1945	11.2003	13.6723	11.9198	12.6743	9.29588	10.3096	10.617	9.58128	9.52817	8.45546
103931838	4.61605	4.52812	4.50799	4.43984	3.37954	3.13355	9.06499	9.43372	10.632	10.1249	9.62853	10.2158
Novel00468	0	0	0	0.0185368	0.0171725	0	0.0750571	0.151284	0.578196	0.113774	0	0
103942676	3.12029	3.17682	2.57376	1.86307	1.54944	2.45545	3.21466	1.85743	2.29809	2.16573	1.95669	2.20246
103959837	2.90464	3.89566	4.33684	2.83013	3.41256	3.26552	2.54655	1.64982	3.64318	0.551448	1.77936	0.821686
103959193	0	0	0	0	0	0	0.0846028	0.042631	0.260692	0.0854958	0.0501582	0
[truncated: 41,096 more rows]
