# Supplementary material for: CPPU may induce gibberellin-independent parthenocarpy associated with PbRR9 in ‘Dangshansu’ pear
Source: Hortic Res. 2020 May 1;7:68. doi: 10.1038/s41438-020-0285-5 (PMC7192895; doi:10.1038/s41438-020-0285-5)
Supplement: Supplementary file 7 — Supplementary Table4 [file 41438_2020_285_MOESM7_ESM.xlsx]

## Sheet: Table S4
Table S4 Cytokinin pathway related genes
Gene	Predict description	Fold Change (log2)
		PvsUP	CPPUvsUP	CPPU+PACvsUP
LOC103933583	cytokinin riboside 5'-monophosphate phosphoribohydrolase LOG5		-2.2569	-2.6838
LOC103944001	cytokinin dehydrogenase 3-like		11.438	12.216
LOC103952784	cytokinin dehydrogenase 7-like		-0.65459	-0.64403
LOC103954048	probable cytokinin riboside 5'-monophosphate phosphoribohydrolase LOGL1		1.0401	1.6705
LOC103957629	cytokinin dehydrogenase 6-like	1.3464	0.79735	1.5048
LOC103931766	two-component response regulator RR10-like	-	1.4518	2.2966
LOC103932160	two-component response regulator RR10-like	-	1.0888	1.8867
LOC103934049	two-component response regulator-like RR7	-0.33523	0.26404	0.20753
LOC103942470	two-component response regulator RR10-like	-	2.006	2.9832
LOC103942622	two-component response regulator RR9-like	0.73886	3.4223	3.8507
LOC103948926	two-component response regulator-like RR7	-	-0.63122	-0.52993
LOC103950970	two-component response regulator RR6	-	1.8103	2.2738
LOC103951583	two-component response regulator-like RR5	0.45188	-	-0.25112
LOC103953736	two-component response regulator RR17	-0.6156	1.0207	1.6043
LOC103959345	two-component response regulatorRR1-like	-	-	-0.33428
LOC103960428	two-component response regulator-like RR2	0.51678	-	0.39781
LOC103934169	adenylate isopentenyltransferase 5, chloroplastic-like	-	-1.5895	-2.0565
LOC103935117	histidine kinase 3-like	-	-0.50167	-0.78941
LOC103943104	histidine kinase 4	-	1.6346	1.9217
LOC103949667	histidine kinase 5-like	-	2.5488	3.2966
LOC103953469	histidine kinase 1-like	-	0.56769	0.49926
LOC103958138	histidine kinase 4-like	-	0.9757	1.2311
LOC103961446	histidine kinase 3	-	-0.33913	-0.68437
LOC103967791	histidine kinase 1-like	-0.73555	0.92736	0.84265
LOC103928343	histidine-containing phosphotransfer protein 1-like	-0.29769	1.1545	1.5972
LOC103943591	histidine-containing phosphotransfer protein 1-like	-	-	0.39659
LOC103943903	pseudo histidine-containing phosphotransfer protein 5-like	-	7.1826	7.1929
LOC103958531	histidine-containing phosphotransfer protein 1-like	0.34248	0.53775	0.56443
LOC103952322	cytokinin riboside 5'-monophosphate phosphoribohydrolase LOG8-like	-0.8493	-0.48668	-
LOC103944086	two-component response regulator RR24-like	-	1.992	-
LOC103926536	two-component response regulator-like RR7	-0.62282	-	-
LOC103930879	two-component response regulator-like RR7	-0.729	-	-
LOC103948327	two-component response regulator-like RR37	0.23573	-	-
LOC103947653	adenylate isopentenyltransferase-like	-1.426	-	-
LOC103955055	histidine kinase 2	-0.35522	-	-
Note:UP, unpollination; P, pollination; CPPU, treatment with CPPU only; CPPU+PAC, treatment with CPPU supplemented with paclobutrazol.
-: Not significantlly differentially expressed
