# Supplementary material for: CPPU may induce gibberellin-independent parthenocarpy associated with PbRR9 in ‘Dangshansu’ pear
Source: Hortic Res. 2020 May 1;7:68. doi: 10.1038/s41438-020-0285-5 (PMC7192895; doi:10.1038/s41438-020-0285-5)
Supplement: Supplementary file 8 — Supplementary Table 2 [file 41438_2020_285_MOESM8_ESM.xlsx]

## Sheet: Table S2
Table S2. List of mapping results
Sample name	Total reads	Total mapped	Multiple mapped	Uniquely mapped
UP_1	53157976	42603822 (80.15%)	4404151 (8.29%)	38199671 (71.86%)
UP_2	51943028	41558003 (80.01%)	4232141 (8.15%)	37325862 (71.86%)
UP_3	56565382	45252528 (80%)	4587876 (8.11%)	40664652 (71.89%)
P_1	50582600	40307290 (79.69%)	3990351 (7.89%)	36316939 (71.8%)
P_2	54698244	43590352 (79.69%)	4341220 (7.94%)	39249132 (71.76%)
P_3	61988994	49397561 (79.69%)	4913710 (7.93%)	44483851 (71.76%)
CPPU_1	49815838	39967766 (80.23%)	4104093 (8.24%)	35863673 (71.99%)
CPPU_2	50830524	39749861 (78.2%)	4077341 (8.02%)	35672520 (70.18%)
CPPU_3	41630778	32564662 (78.22%)	3325695 (7.99%)	29238967 (70.23%)
CPPU+PAC_1	50182024	39559504 (78.83%)	4046461 (8.06%)	35513043 (70.77%)
CPPU+PAC_2	42608746	33767880 (79.25%)	3465672 (8.13%)	30302208 (71.12%)
CPPU+PAC_3	44779818	35397398 (79.05%)	3646194 (8.14%)	31751204 (70.91%)
Note:UP, unpollination; P, pollination; CPPU, treatment with CPPU only; CPPU+PAC, treatment with CPPU supplemented with paclobutrazol.
