# Supplementary material for: CPPU may induce gibberellin-independent parthenocarpy associated with PbRR9 in ‘Dangshansu’ pear
Source: Hortic Res. 2020 May 1;7:68. doi: 10.1038/s41438-020-0285-5 (PMC7192895; doi:10.1038/s41438-020-0285-5)
Supplement: Supplementary file 9 — Supplementary Table 1 [file 41438_2020_285_MOESM9_ESM.xlsx]

## Sheet: Table S1
Table S1 Effects of CPPU and PAC on fruit quality
Treatments	Weight (g)	Fruit shape index	Total soluble solids (%)	Firmness (kg/cm2)	Core transverse diameter (mm)
P	333.31±57.41a	1.04±0.04a	12.43±0.45a	9.82±0.26a	22.09±1.46a
CPPU	303.57±28.23a	1.05±0.07a	12.40±0.59a	8.47±0.35b	16.88±1.09b
CPPU+PAC	292.13±30.66a	1.01±0.07a	12.45±0.39a	8.01±0.48b	16.73±1.26b
Note: P, pollination; CPPU, treatment with CPPU only; CPPU+PAC, treatment with CPPU supplemented with paclobutrazol. Fruit shape index,
the ratio of longitudinal diameter to transverse diameter of fruit. Significant differences among treatments as determined by one-way ANOVA
(P < 0.05) are indicated using different lowercase letters. Error bars represent standard deviation of the mean (SD; n = 10).
