# Supplementary material for: CPPU may induce gibberellin-independent parthenocarpy associated with PbRR9 in ‘Dangshansu’ pear
Source: Hortic Res. 2020 May 1;7:68. doi: 10.1038/s41438-020-0285-5 (PMC7192895; doi:10.1038/s41438-020-0285-5)
Supplement: Supplementary file 10 — Supplementary Table 3 [file 41438_2020_285_MOESM10_ESM.xlsx]

## Sheet: Table S3
Table S3 Cell development related genes
Gene	Predict description	Fold Change (log2)
		PvsUP	CPPUvsUP	CPPU+PACvsUP
LOC103927710	cyclin-dependent kinase inhibitor 5-like	-	-	0.67249
LOC103927787	cyclin-D3-1	-	0.42725	0.46112
LOC103929611	G2/mitotic-specific cyclin-2	-	0.7809	0.89273
LOC103931294	cyclin-A2-4	-	0.8556	0.94281
LOC103932158	G2/mitotic-specific cyclin S13-6-like	-	1.1994	1.5043
LOC103935829	cyclin-D4-1-like	1.4405	-	1.9857
LOC103935889	cyclin-A1-1-like	-	0.97044	1.2941
LOC103935962	cyclin-U2-1-like	-	1.39	1.6129
LOC103936542	G2/mitotic-specific cyclin-2	-	1.2899	1.3974
LOC103937698	G2/mitotic-specific cyclin-2-like	-	1.0876	1.3911
LOC103940957	putative cyclin-B3-1	-	0.93553	1.1142
LOC103942262	G2/mitotic-specific cyclin-2-like	-	1.5295	1.687
LOC103942699	cyclin-A3-1-like	-	1.3711	1.3429
LOC103944476	putative cyclin-D6-1	-	-	0.69974
LOC103945309	putative cyclin-A3-1	-	0.88121	0.76301
LOC103945310	putative cyclin-A3-1	-	1.1388	1.12
LOC103947728	cyclin-dependent kinases regulatory subunit 1-like	-	0.26307	0.424
LOC103947796	cyclin-B1-2-like	-	-	0.20573
LOC103948573	G2/mitotic-specific cyclin S13-7	-	1.3254	1.4963
LOC103950566	cyclin-D3-1-like	-	0.36654	0.53725
LOC103950688	putative cyclin-A3-1	-	0.99412	0.84396
LOC103950699	putative cyclin-A3-1	-	0.94081	1.0521
LOC103952922	cyclin-dependent kinase B2-2-like	-	0.81066	0.98854
LOC103957180	cyclin-D3-2	-	0.43299	0.39412
LOC103961638	cyclin-dependent kinases regulatory subunit 1	-	-	0.33926
LOC103961775	cyclin-dependent kinase B2-2	-0.72385	0.83434	1.1269
LOC103962422	G2/mitotic-specific cyclin-2-like	-	1.0611	1.3414
LOC103963592	G2/mitotic-specific cyclin S13-7-like	-	1.0424	1.2332
LOC103963600	G2/mitotic-specific cyclin S13-7-like	-	1.067	1.2903
LOC103964449	cyclin-D4-1-like	-	-	1.078
LOC103965883	cyclin-dependent kinase inhibitor 1C	-	-	1.2923
LOC103966094	cyclin-A2-2-like	-	1.1169	1.305
LOC103967832	G2/mitotic-specific cyclin S13-7-like	-0.62449	0.92576	1.2755
LOC103931331	expansin-A1-like	0.42659	-	0.78649
LOC103933789	expansin-A4	-	0.5141	0.96732
LOC103934614	expansin-B3-like	-	1.2726	1.6825
LOC103935534	expansin-A4-like	-	1.5599	1.6709
LOC103940640	expansin	1.2707	1.9325	2.7101
LOC103940853	expansin-A6-like	-	0.85906	1.3533
LOC103948431	expansin-A4	-	0.3987	0.4922
LOC103949510	expansin-A20-like	-	-	1.0979
LOC103950807	expansin-A1	0.93002	1.192	1.9674
LOC103951053	expansin-A10	-	1.2894	1.8685
LOC103953745	expansin-A8	1.7745	1.9531	2.4438
LOC103953799	expansin	-	2.0784	2.3048
LOC103954300	expansin-A4	-	-	0.44501
LOC103959916	expansin-A13-like	-	-	0.51672
LOC103940016	cyclin-C1-2-like	-	0.31096	-
LOC103966005	cyclin-A2-2-like	-	4.4614	-
LOC103943109	Probable xyloglucan endotransglucosylase/hydrolase protein 28	0.3099	0.31978	0.47365
LOC103947519	Xyloglucan endotransglucosylase/hydrolase protein 22	3.4021	-	-
LOC103962487	Probable xyloglucan endotransglucosylase/hydrolase protein 30	1.4835	-	-
LOC103931262	Probable xyloglucan endotransglucosylase/hydrolase protein 6	-	1.5051	-
LOC103943109	Probable xyloglucan endotransglucosylase/hydrolase protein 28	-	0.31978	-
LOC103944494	Xyloglucan endotransglucosylase/hydrolase protein 9	-	0.93183	0.82014
LOC103944733	Probable xyloglucan endotransglucosylase/hydrolase protein B	-	0.75047	1.0894
LOC103946960	Xyloglucan endotransglucosylase/hydrolase protein 9	-	1.0421	1.0424
LOC103947456	Xyloglucan endotransglucosylase/hydrolase 2	-	1.8338	-
LOC103950367	Probable xyloglucan endotransglucosylase/hydrolase protein B	-	1.1107	1.4207
LOC103965682	Probable xyloglucan endotransglucosylase/hydrolase protein 32	-	3.0533	3.5256
LOC108865294	Xyloglucan endotransglucosylase/hydrolase protein 9	-	0.71206	0.59523
Note:UP, unpollination; P, pollination; CPPU, treatment with CPPU only; CPPU+PAC, treatment with CPPU supplemented with paclobutrazol.
-: Not significantlly differentially expressed
