# Supplementary material for: CPPU may induce gibberellin-independent parthenocarpy associated with PbRR9 in ‘Dangshansu’ pear
Source: Hortic Res. 2020 May 1;7:68. doi: 10.1038/s41438-020-0285-5 (PMC7192895; doi:10.1038/s41438-020-0285-5)
Supplement: Supplementary file 11 — Supplementary Table 5 [file 41438_2020_285_MOESM11_ESM.xlsx]

## Sheet: Table S5
Table S5 Gibberellin pathway related genes
Gene	Predict description	Fold Change (log2)
		PvsUP	CPPUvsUP	CPPU+PACvsUP
LOC103931505	gibberellin-regulated protein 6-like	-	1.2078	1.52
LOC103936443	gibberellin-regulated protein 14-like	-1.0081	0.91648	0.92567
LOC103945984	gibberellin 2-beta-dioxygenase 1-like	-	-1.5224	-3.7269
LOC103957332	gibberellin 2-beta-dioxygenase 1-like	-	0.551	-
LOC103961266	gibberellin 2-beta-dioxygenase 2-like	-	1.0766	-
LOC103965775	gibberellin 2-beta-dioxygenase 1-like	-	-1.0573	-2.442
LOC103927271	DELLA protein GAI-like	-	-0.44143	-
LOC103959476	DELLA protein GAI-like	-	-0.61192	-
LOC103960656	DELLA protein GAI-like	-	-0.68068	-
LOC103938790	gibberellin receptor GID1B-like	0.56699	-	-0.42358
LOC103928345	gibberellin receptor GID1C-like	-0.24904	-	-
LOC103933008	gibberellin 2-beta-dioxygenase 8-like	1.5259	-	-
LOC103933081	gibberellin-regulated protein 4-like	0.64327	-	-
LOC103948129	gibberellin 2-beta-dioxygenase 8-like	1.1385	-	-
LOC103948768	gibberellin 2-beta-dioxygenase 8-like	6.745	-	-
Note:UP, unpollination; P, pollination; CPPU, treatment with CPPU only; CPPU+PAC, treatment with CPPU
supplemented with paclobutrazol.-: Not significantlly differentially expressed
