# Supplementary material for: CPPU may induce gibberellin-independent parthenocarpy associated with PbRR9 in ‘Dangshansu’ pear
Source: Hortic Res. 2020 May 1;7:68. doi: 10.1038/s41438-020-0285-5 (PMC7192895; doi:10.1038/s41438-020-0285-5)
Supplement: Supplementary file 12 — Supplementary Table 6 [file 41438_2020_285_MOESM12_ESM.xlsx]

## Sheet: Table S6
Table S6 Auxin pathway related genes
Gene	Predict description	Fold Change (log2)
		PvsUP	CPPUvsUP	CPPU+PACvsUP
LOC103927963	auxin-responsive protein IAA11-like	0.5627	-0.88177	-0.45413
LOC103929678	auxin response factor 7	-	-0.41648	-0.46957
LOC103929728	auxin-binding protein ABP20-like	-	2.5917	3.0741
LOC103930094	auxin response factor 5-like	-	-0.86026	-0.97957
LOC103931047	auxin-responsive protein IAA26-like	0.23172	-	0.20869
LOC103931292	auxin-responsive protein IAA1	1.3856	-	0.40133
LOC103931858	auxin efflux carrier component 4-like	-	-0.61932	-0.36445
LOC103935323	auxin-responsive protein SAUR72-like	-	-0.92103	-0.47739
LOC103936090	protein AUXIN SIGNALING F-BOX 2-like	-	-0.72199	-0.52146
LOC103936405	auxin-responsive protein IAA9	-	0.39977	0.41206
LOC103936579	auxin response factor 3-like	-0.40458	-0.61937	-0.76274
LOC103936643	auxin response factor 18-like	0.39865	-0.95089	-0.82164
LOC103937192	auxin response factor 18-like	0.67849	-1.1291	-1.1136
LOC103942374	auxin transporter-like protein 2	-	0.67486	0.7191
LOC103944843	auxin-responsive protein IAA21-like	-0.40549	0.69664	0.97858
LOC103945995	auxin-induced protein AUX28-like	-0.53794	-	-0.36437
LOC103947028	auxin efflux carrier component 3-like	-	-0.45714	-0.4542
LOC103949259	auxin response factor 9	0.47727	0.38203	0.4188
LOC103950232	auxin-responsive protein SAUR72	0.64661	1.0672	1.4511
LOC103950246	auxin response factor 19	-	-0.25061	-0.5016
LOC103951142	auxin efflux carrier component 6	-	0.89588	0.96633
LOC103951934	auxin-binding protein ABP19a	-	2.6163	3.1173
LOC103952025	auxin-responsive protein SAUR71	-0.27395	-0.71441	-0.71161
LOC103954393	auxin-responsive protein IAA4-like	-	-0.80587	-0.28968
LOC103956053	protein AUXIN-REGULATED GENE INVOLVED IN ORGAN SIZE-like	1.1067	1.4918	0.51545
LOC103956174	auxin-responsive protein IAA8-like	-	-	-0.18876
LOC103956998	auxin response factor 17	-	0.65418	0.40038
LOC103957069	auxin-responsive protein IAA2-like	-	0.34663	0.48046
LOC103957324	auxin-induced protein 22D-like	1.2674	-	0.82661
LOC103957878	auxin-induced protein 15A-like	-	-	1.5543
LOC103957879	auxin-induced protein 15A-like	2.423	-	2.2698
LOC103959396	auxin response factor 19-like	0.29189	-0.81373	-1.1491
LOC103959573	auxin transporter-like protein 2	-0.28671	0.38319	0.30726
LOC103959853	auxin-responsive protein IAA11	-	-0.64158	-0.59453
LOC103960490	probable auxin efflux carrier component 1b	-	-	1.2596
LOC103962541	auxin response factor 18-like	-	-0.32504	-0.46935
LOC103962729	auxin transport protein BIG-like	-	-	-0.48249
LOC103964554	auxin-responsive protein SAUR36-like	-	-0.8571	-1.0926
LOC103966576	protein AUXIN SIGNALING F-BOX 2	-	-0.57368	-0.45359
LOC103966794	auxin transport protein BIG-like	-	-	-0.50204
LOC103967984	auxin-induced protein 15A-like	3.215	-	1.7913
LOC103960710	indole-3-pyruvate monooxygenase YUCCA2-like	-	-	3.5253
LOC103962018	probable indole-3-pyruvate monooxygenase YUCCA4	-	2.4507	2.9481
LOC103962964	indole-3-pyruvate monooxygenase YUCCA2-like	-0.6271	-	-0.46257
LOC103966087	probable indole-3-pyruvate monooxygenase YUCCA4	-	-	2.3788
LOC103946554	indole-3-acetic acid-amido synthetase GH3.6	-	1.8148	1.5658
LOC103950385	indole-3-acetic acid-amido synthetase GH3.17-like	-	-2.5239	-1.6317
LOC103954392	auxin-responsive protein IAA16	0.20955	-0.23768	-
Note:UP, unpollination; P, pollination; CPPU, treatment with CPPU only; CPPU+PAC, treatment with CPPU supplemented
with paclobutrazol.-: Not significantlly differentially expressed
