# Supplementary material for: CPPU may induce gibberellin-independent parthenocarpy associated with PbRR9 in ‘Dangshansu’ pear
Source: Hortic Res. 2020 May 1;7:68. doi: 10.1038/s41438-020-0285-5 (PMC7192895; doi:10.1038/s41438-020-0285-5)
Supplement: Supplementary file 13 — Supplementary Table 7 [file 41438_2020_285_MOESM13_ESM.xlsx]

## Sheet: Table S7
Table S7 ABA pathway related genes
Gene	Predict description	Fold Change (log2)
		PvsUP	CPPUvsUP	CPPU+PACvsUP
LOC103941040	abscisic acid 8'-hydroxylase 4	0.72765	1.7588	1.7578
LOC103950115	abscisic acid 8'-hydroxylase 4-like	-	-1.6052	-1.3406
LOC103957649	abscisic acid 8'-hydroxylase 4-like	-	-1.3694	-1.9406
LOC103945979	9-cis-epoxycarotenoid dioxygenase NCED3	0.82566	-0.56394	-0.84808
LOC103951286	probable 9-cis-epoxycarotenoid dioxygenase NCED5	-	1.2312	1.4306
LOC103955326	9-cis-epoxycarotenoid dioxygenase NCED6	-1.7502	-4.6907	-2.861
LOC103957334	9-cis-epoxycarotenoid dioxygenase NCED3	0.71039	-0.7991	-0.7245
LOC103927581	probable protein phosphatase 2C 22	-	0.45828	0.63872
LOC103930590	probable protein phosphatase 2C 34	0.75327	0.65994	0.28093
LOC103932579	probable protein phosphatase 2C 60	-	0.37576	0.29935
LOC103932814	probable protein phosphatase 2C 39	-	0.71781	0.77677
LOC103932881	probable protein phosphatase 2C 27	-	-0.30268	-0.32285
LOC103933446	probable protein phosphatase 2C 23	0.55025	-	-0.66141
LOC103933521	probable protein phosphatase 2C 27	-	-	-0.46836
LOC103934763	probable protein phosphatase 2C 78	-	-0.55515	-0.46741
LOC103936702	probable protein phosphatase 2C 46	1.0849	-0.82183	-0.89048
LOC103942057	probable protein phosphatase 2C 42	-	-0.35465	-0.38189
LOC103943451	probable protein phosphatase 2C 76	-	0.27241	0.27654
LOC103946616	probable protein phosphatase 2C 60	-0.43431	0.82589	0.7423
LOC103947593	probable protein phosphatase 2C 39	0.29297	1.0634	1.0278
LOC103951896	probable protein phosphatase 2C 6	1.9149	-0.87902	-1.7809
LOC103953103	probable protein phosphatase 2C 49	0.66433	-	-0.9492
LOC103953438	probable protein phosphatase 2C 46	0.31735	-	-0.42303
LOC103954260	probable protein phosphatase 2C 24	0.70356	-1.477	-1.3402
LOC103956863	probable protein phosphatase 2C 49	0.69771	-0.47612	-0.86514
LOC103957026	probable protein phosphatase 2C 12	-	1.1252	1.0985
LOC103958622	probable protein phosphatase 2C 25	-0.96624	-	-0.68186
LOC103961740	probable protein phosphatase 2C 27	-	0.45062	0.38506
LOC103964713	probable protein phosphatase 2C 24	-	-1.3664	-1.9501
LOC103967224	probable protein phosphatase 2C 51	1.3308	-	-1.1426
LOC103956414	serine/threonine-protein kinase SRK2I-like	-	-0.30507	-0.46124
LOC103961253	probable protein phosphatase 2C 47	0.39687	0.3409	-
LOC103955370	abscisic acid 8'-hydroxylase 1	-	1.0788	-
LOC103928541	probable inactive dual specificity protein phosphatase-like At4g18593	-	-1.8192	-
LOC103946606	serine/threonine protein phosphatase 2A 57 kDa regulatory subunit B' beta isoform-like	-	-1.8503	-
LOC103949699	probable protein phosphatase 2C 12	-	1.5917	-
LOC103954279	abscisic acid 8'-hydroxylase 2	1.8917	-	-
LOC103943417	probable protein phosphatase 2C 51	1.2408	-	-
Note:UP, unpollination; P, pollination; CPPU, treatment with CPPU only; CPPU+PAC, treatment with CPPU supplemented with paclobutrazol.
-: Not significantlly differentially expressed
