# Supplementary material for: CPPU may induce gibberellin-independent parthenocarpy associated with PbRR9 in ‘Dangshansu’ pear
Source: Hortic Res. 2020 May 1;7:68. doi: 10.1038/s41438-020-0285-5 (PMC7192895; doi:10.1038/s41438-020-0285-5)
Supplement: Supplementary file 14 — Supplementary Table 8 [file 41438_2020_285_MOESM14_ESM.xlsx]

## Sheet: Table S8
Table S8 List of qRT-PCR primers
Primers	Sequences (5’-3’)	Experiment
PbActin7(LOC103926846)-F	ACAGTGTCTGGATTGGAGGGTC	qRT-PCR
PbActin7(LOC103926846)-R	CATTTGGAGAACTCAGAAGCACT	qRT-PCR
PbRR9(LOC103942622)-F	GAAGGGTACTACCATCAACAGCA	qRT-PCR
PbRR9(LOC103942622)-R	GACATTGTTTGGGCCTAGAGCG	qRT-PCR
PbYUCCA4(LOC103962018)-F	TGCTGACGTCATCCACATCC	qRT-PCR
PbYUCCA4(LOC103962018)-R	GCCACAGCCTTGGATCTTTG	qRT-PCR
PbNCED6(LOC103955326)-F	GGAAACGGGTTCGGTGAGTA	qRT-PCR
PbNCED6(LOC103955326)-R	ATCGTCTTCACCGTGGTGTG	qRT-PCR
PbUNE10-like(LOC103935970)-F	TGATTCTTCCTCTGGTGGCG	qRT-PCR
PbUNE10-like(LOC103935970)-R	CTGCAAGGAACCAATGCGTC	qRT-PCR
PbCML42-like(LOC103960173)-F	CGACGGAAACTCAAAGGAGAAT	qRT-PCR
PbCML42-like(LOC103960173)-R	AGCACCGTCTGCAACTCTTTA	qRT-PCR
Pbuncharacterized(LOC103948676)-F	CTGGCTCAATGTGCTCCAGA	qRT-PCR
Pbuncharacterized(LOC103948676)-R	ATGGGACTGGATGGCTTGTC	qRT-PCR
PbPAR1-like(LOC103947450)-F	GCTGATTGGGAGTTTGGAAGG	qRT-PCR
PbPAR1-like(LOC103947450)-R	ACCCAAGTAACCCAGCAATTAAA	qRT-PCR
62SK- GUS-F	TAGAACTAGTGGATCCATGTTACGTCCTGTAGAAACCC	Transient assay
62SK- GUS-R	CGGTATCGATAAGCTTTCATTGTTTGCCTCCCTG	Transient assay
62SK- PbRR9-F	TAGAACTAGTGGATCCATGTCGTCAGTTTGTCTGAAAA	Transient assay, Dual luciferase assay
62SK- PbRR9-R	CGGTATCGATAAGCTTTCATCTTGGGCCTTGATCT	Transient assay, Dual luciferase assay
AbAi- PbYUCCA4-F	AAAAGCTTGAATTCGAGCTCcAGCCGCCTAGCCGAT	Yeast one hybrid
AbAi- PbYUCCA4-R	ATGCCTCGAGGTCGACTGCAATGGGGACAAAAAGTG	Yeast one hybrid
AbAi- PbNCED6-F	AAAAGCTTGAATTCGAGCTCtAAAAATTAGACACACACTTGAGGA	Yeast one hybrid
AbAi- PbNCED6-R	ATGCCTCGAGGTCGACTATAGATATGTCAAGTCGCTACCAA	Yeast one hybrid
AD-PbRR9-F	GCCATGGAGGCCAGTGAATTCATGTCGTCAGTTTGTCTGAAAA	Yeast one hybrid
AD-PbRR9-R	CAGCTCGAGCTCGATGGATCCTCATCTTGGGCCTTGATCT	Yeast one hybrid
LUC-PbYUCCA4-F	CGGTATCGATAAGCTTAGGAGCAAACATATAATGTGTGTTT	Dual luciferase assay
LUC-PbYUCCA4-R	TAGAACTAGTGGATCCCCTCTGTTTGGGTCGAAGATC	Dual luciferase assay
LUC-PbNCED6-F	CGGTATCGATAAGCTTAACTCTAAGTGCATTGATGCTCT	Dual luciferase assay
LUC-PbNCED6-R	TAGAACTAGTGGATCCGAGACTTTTTTTAGGTGGGAGA	Dual luciferase assay
